# Supplementary material for: DEAD-Box Helicase Proteins Disrupt RNA Tertiary Structure Through Helix Capture
Source: PLoS Biol. 2014 Oct 28;12(10):e1001981. doi: 10.1371/journal.pbio.1001981 (PMC4211656; doi:10.1371/journal.pbio.1001981)
Supplement: Data S1 — Single molecule data underlying the lifetime distribution plots. (XLS) [file pbio.1001981.s013.xls]

## Sheet: definitions
State 1	low FRET
State 2	high FRET
-1d	-1d,rSA3C2(-Cy3)		see Table S3
-1m	-1m,rSA3C2(-Cy3)		see Table S3
-3m	-3m,rSA3C2(-Cy3)		see Table S3
results in Table S1
explanation for calculations in Text S1
link for raw data available (in main text and bibliography)

## Sheet: -1d 11bp P1, CYT-19
[CYT-19]=0	Bin time(s)	1->2	State 1	2->1	State 2		[CYT-19]=0.5uM	Bin time(s)	1->2	State 1	2->1	State 2		[CYT-19]=0.5uM	Bin time(s)	1->2	State 1	2->1	State 2		[CYT-19]=1uM	Bin time(s)	1->2	State 1	2->1	State 2		[CYT-19]=1uM	Bin time(s)	1->2	State 1	2->1	State 2		[CYT-19]=1uM	Bin time(s)	1->2	State 1	2->1	State 2		[CYT-19]=1uM	Bin time(s)	1->2	State 1	2->1	State 2		[CYT-19]=2uM
	0.0399	14	58	18	22		ATP	0.0399	5	28	11	20		AMPPNP	0.108	21	37	16	20		ATP	0.0399	0	9	2	4		AMPPNP	0.0399	4	33	2	4		ADP	0.0399	2	15	0	3		no nt	0.0399	5	8	0	4		ATP
	0.0798	90	166	63	73			0.0798	21	52	41	55			0.216	64	87	44	50			0.0798	5	21	2	4			0.0798	8	52	12	16			0.0798	15	34	11	16			0.0798	14	24	5	11
	0.1197	216	308	109	122			0.1197	50	93	62	80			0.324	162	193	76	84			0.1197	11	31	7	10			0.1197	21	69	28	34			0.1197	44	70	21	28			0.1197	28	42	11	17
	0.1596	409	511	164	181			0.1596	95	141	84	103			0.432	308	344	108	119			0.1596	18	38	10	13			0.1596	35	87	39	47			0.1596	82	109	52	59			0.1596	56	71	18	27
	0.1995	632	745	230	252			0.1995	122	175	109	133			0.54	494	532	136	152			0.1995	25	46	12	15			0.1995	52	106	57	69			0.1995	128	159	81	89			0.1995	79	97	26	35
	0.2394	896	1011	303	335			0.2394	168	221	132	157			0.648	591	633	161	179			0.2394	30	51	14	17			0.2394	68	124	62	78			0.2394	172	204	103	111			0.2394	107	125	35	44
	0.2793	1176	1299	377	412			0.2793	211	269	150	178			0.756	674	720	190	216			0.2793	32	55	15	18			0.2793	82	140	73	89			0.2793	233	265	124	132			0.2793	142	160	45	56
	0.3192	1528	1657	462	504			0.3192	264	327	186	217			0.864	740	788	216	245			0.3192	39	62	15	19			0.3192	106	166	84	100			0.3192	309	342	138	146			0.3192	180	199	54	66
	0.3591	1969	2108	561	612			0.3591	328	397	217	252			0.972	771	823	234	266			0.3591	48	72	19	23			0.3591	130	191	99	116			0.3591	421	455	169	178			0.3591	215	234	72	86
	0.399	2269	2414	644	704			0.399	369	443	237	274			1.08	803	857	256	293			0.399	51	77	25	30			0.399	147	211	109	131			0.399	482	517	194	203			0.399	231	250	80	96
	0.4389	2496	2645	710	775			0.4389	395	472	248	292			1.188	836	890	280	321			0.4389	51	79	34	39			0.4389	157	222	113	138			0.4389	547	583	206	215			0.4389	261	280	89	106
	0.4788	2686	2839	783	854			0.4788	430	508	267	313			1.296	848	902	299	341			0.4788	58	86	35	40			0.4788	175	240	121	147			0.4788	592	629	231	241			0.4788	280	299	96	113
	0.5187	2843	3000	861	945			0.5187	454	536	291	343			1.404	869	924	317	362			0.5187	60	88	36	41			0.5187	186	251	125	155			0.5187	630	668	242	254			0.5187	298	317	102	119
	0.5586	2981	3141	922	1013			0.5586	482	571	302	359			1.512	877	932	335	380			0.5586	65	93	40	46			0.5586	192	258	133	165			0.5586	676	715	258	272			0.5586	318	338	107	125
	0.5985	3120	3282	983	1080			0.5985	498	587	315	373			1.62	885	940	351	399			0.5985	72	100	42	49			0.5985	200	267	136	168			0.5985	701	740	279	295			0.5985	341	361	119	139
	0.6384	3222	3386	1031	1134			0.6384	521	612	322	385			1.728	893	950	369	424			0.6384	73	101	46	54			0.6384	205	274	141	176			0.6384	731	770	290	307			0.6384	353	373	128	148
	0.6783	3329	3495	1098	1208			0.6783	545	642	336	404			1.836	897	954	385	443			0.6783	75	103	51	60			0.6783	217	287	148	185			0.6783	753	792	309	326			0.6783	366	387	136	157
	0.7182	3415	3584	1158	1272			0.7182	557	658	347	416			1.944	906	963	405	467			0.7182	76	104	53	62			0.7182	223	293	152	190			0.7182	782	822	323	341			0.7182	379	400	141	162
	0.7581	3489	3658	1211	1332			0.7581	567	671	357	429			2.052	917	974	426	494			0.7581	78	107	54	64			0.7581	224	295	155	199			0.7581	796	836	333	351			0.7581	389	410	144	167
	0.798	3572	3745	1261	1387			0.798	581	688	371	445			2.16	925	983	442	518			0.798	82	111	55	66			0.798	229	300	156	203			0.798	813	853	351	369			0.798	396	417	148	171
	0.8379	3627	3804	1317	1451			0.8379	595	703	381	460			2.268	929	988	459	536			0.8379	82	111	56	68			0.8379	234	308	160	210			0.8379	825	866	358	377			0.8379	407	428	158	181
	0.8778	3688	3865	1371	1510			0.8778	614	724	390	473			2.376	930	990	464	543			0.8778	83	114	56	69			0.8778	239	314	162	217			0.8778	838	880	371	391			0.8778	419	441	165	188
	0.9177	3732	3912	1429	1575			0.9177	626	738	398	483			2.484	933	994	481	566			0.9177	85	117	59	74			0.9177	244	320	169	225			0.9177	854	897	388	410			0.9177	425	447	173	196
	0.9576	3761	3942	1465	1614			0.9576	637	752	407	495			2.592	934	998	494	581			0.9576	85	121	60	76			0.9576	248	325	173	229			0.9576	863	907	399	422			0.9576	427	449	179	203
	0.9975	3808	3990	1498	1649			0.9975	647	763	418	506			2.7	937	1003	509	599			0.9975	86	123	61	77			0.9975	252	331	176	233			0.9975	874	918	408	432			0.9975	430	452	180	204
	1.0374	3847	4031	1552	1709			1.0374	656	777	424	517			2.808	940	1007	515	608			1.0374	86	123	62	78			1.0374	254	335	182	243			1.0374	881	925	415	439			1.0374	432	454	187	211
	1.0773	3878	4065	1599	1762			1.0773	665	790	433	532			2.916	942	1009	524	618			1.0773	88	126	64	81			1.0773	254	336	186	247			1.0773	885	930	428	453			1.0773	438	460	190	214
	1.1172	3910	4100	1638	1805			1.1172	667	794	444	547			3.024	945	1013	535	629			1.1172	89	127	65	84			1.1172	260	345	191	253			1.1172	891	937	444	471			1.1172	439	462	195	219
	1.1571	3939	4130	1678	1848			1.1571	671	799	451	556			3.132	946	1017	547	643			1.1571	90	129	65	84			1.1571	263	348	196	258			1.1571	901	948	458	485			1.1571	440	464	203	228
	1.197	3964	4159	1728	1902			1.197	680	812	459	572			3.24	946	1017	562	662			1.197	90	129	67	86			1.197	267	352	198	264			1.197	905	952	468	495			1.197	445	470	207	232
	1.2369	3977	4172	1774	1953			1.2369	688	821	468	584			3.348	947	1020	567	670			1.2369	91	130	71	90			1.2369	270	355	205	273			1.2369	910	957	481	508			1.2369	449	474	213	239
	1.2768	3999	4194	1814	1998			1.2768	693	829	473	593			3.456	949	1023	580	683			1.2768	92	131	72	92			1.2768	271	360	205	277			1.2768	915	964	489	516			1.2768	451	477	218	244
	1.3167	4020	4216	1852	2044			1.3167	698	836	480	601			3.564	949	1026	592	698			1.3167	92	131	74	94			1.3167	273	363	211	284			1.3167	917	966	498	527			1.3167	451	477	222	249
	1.3566	4036	4235	1895	2091			1.3566	706	848	489	614			3.672	950	1027	602	711			1.3566	93	132	76	96			1.3566	275	365	218	292			1.3566	922	971	509	539			1.3566	455	481	228	255
	1.3965	4052	4252	1933	2138			1.3965	709	851	495	622			3.78	950	1027	613	726			1.3965	93	132	76	96			1.3965	277	367	221	297			1.3965	929	978	518	551			1.3965	459	486	232	259
	1.4364	4067	4271	1966	2180			1.4364	717	861	501	633			3.888	951	1029	626	740			1.4364	93	133	78	99			1.4364	279	369	222	300			1.4364	935	984	532	566			1.4364	462	489	241	268
	1.4763	4077	4283	1999	2219			1.4763	721	865	503	635			3.996	952	1030	636	756			1.4763	94	134	78	99			1.4763	279	369	226	305			1.4763	939	989	536	573			1.4763	464	492	248	275
	1.5162	4086	4292	2032	2257			1.5162	725	871	508	642			4.104	952	1031	643	764			1.5162	94	134	79	100			1.5162	281	372	231	311			1.5162	942	993	550	588			1.5162	464	492	253	281
	1.5561	4103	4313	2070	2299			1.5561	727	875	516	656			4.212	953	1032	650	773			1.5561	95	136	79	100			1.5561	282	375	236	318			1.5561	945	996	561	600			1.5561	466	494	260	291
	1.596	4119	4330	2097	2332			1.596	736	884	522	663			4.32	954	1035	656	782			1.596	95	136	80	101			1.596	284	377	239	326			1.596	947	999	564	603			1.596	469	497	266	300
	1.6359	4129	4340	2123	2367			1.6359	740	888	527	673			4.428	954	1035	665	793			1.6359	95	136	81	102			1.6359	284	377	242	330			1.6359	950	1002	573	613			1.6359	472	500	271	305
	1.6758	4141	4353	2153	2401			1.6758	742	890	532	679			4.536	954	1035	674	807			1.6758	95	136	81	102			1.6758	284	379	244	332			1.6758	952	1005	581	622			1.6758	474	503	274	308
	1.7157	4144	4357	2187	2441			1.7157	745	893	539	691			4.644	955	1037	678	813			1.7157	95	136	83	104			1.7157	286	382	246	336			1.7157	955	1008	591	632			1.7157	475	505	278	312
	1.7556	4147	4361	2215	2473			1.7556	751	900	546	702			4.752	956	1038	686	823			1.7556	97	138	85	106			1.7556	287	384	250	343			1.7556	959	1012	601	644			1.7556	476	506	281	315
	1.7955	4155	4371	2239	2503			1.7955	756	907	557	716			4.86	957	1041	688	825			1.7955	98	141	85	107			1.7955	288	387	253	347			1.7955	963	1016	616	661			1.7955	476	506	284	318
	1.8354	4164	4382	2277	2546			1.8354	759	910	562	721			4.968	958	1042	694	834			1.8354	98	141	85	107			1.8354	290	390	256	351			1.8354	966	1019	628	673			1.8354	476	506	289	323
	1.8753	4170	4390	2305	2579			1.8753	761	912	569	728			5.076	960	1045	700	840			1.8753	99	143	85	109			1.8753	296	397	258	355			1.8753	969	1022	631	676			1.8753	476	506	294	329
	1.9152	4178	4400	2330	2607			1.9152	764	916	570	733			5.184	962	1047	704	849			1.9152	99	143	85	109			1.9152	296	399	259	357			1.9152	971	1024	637	682			1.9152	476	506	298	333
	1.9551	4181	4403	2355	2637			1.9551	767	920	574	737			5.292	962	1050	709	857			1.9551	99	143	89	113			1.9551	297	402	264	363			1.9551	973	1026	649	695			1.9551	478	508	301	338
	1.995	4190	4412	2386	2674			1.995	770	924	577	741			5.4	964	1052	719	873			1.995	99	143	89	113			1.995	297	404	268	368			1.995	976	1029	655	703			1.995	479	509	308	346
	2.0349	4193	4416	2417	2707			2.0349	774	931	580	746			5.508	964	1052	724	879			2.0349	100	144	90	115			2.0349	299	409	273	376			2.0349	976	1029	659	707			2.0349	480	511	310	348
	2.0748	4196	4419	2435	2731			2.0748	777	934	582	750			5.616	964	1052	729	886			2.0748	102	147	92	117			2.0748	300	410	275	380			2.0748	978	1031	663	711			2.0748	483	514	315	353
	2.1147	4202	4428	2460	2761			2.1147	778	938	585	756			5.724	965	1053	733	891			2.1147	102	147	93	119			2.1147	300	410	276	382			2.1147	982	1035	670	718			2.1147	484	515	319	358
	2.1546	4204	4432	2486	2790			2.1546	780	942	598	771			5.832	965	1054	737	897			2.1546	103	148	95	121			2.1546	300	411	281	387			2.1546	983	1036	678	728			2.1546	485	516	321	360
	2.1945	4210	4440	2512	2820			2.1945	781	946	600	776			5.94	965	1056	747	910			2.1945	103	148	98	124			2.1945	302	413	283	391			2.1945	987	1040	684	734			2.1945	486	517	325	365
	2.2344	4214	4448	2529	2842			2.2344	785	950	602	780			6.048	965	1056	755	920			2.2344	104	149	98	124			2.2344	304	417	287	397			2.2344	989	1042	690	740			2.2344	487	518	327	367
	2.2743	4217	4451	2552	2867			2.2743	788	954	605	784			6.156	965	1058	759	926			2.2743	104	149	98	124			2.2743	306	419	289	404			2.2743	990	1044	695	746			2.2743	488	519	330	370
	2.3142	4222	4458	2570	2891			2.3142	790	956	612	794			6.264	965	1060	764	933			2.3142	104	150	98	125			2.3142	306	421	290	407			2.3142	992	1046	702	753			2.3142	489	520	334	374
	2.3541	4226	4462	2590	2912			2.3541	792	959	616	800			6.372	966	1064	768	941			2.3541	104	150	100	128			2.3541	306	422	291	410			2.3541	994	1048	713	764			2.3541	489	520	340	380
	2.394	4228	4465	2612	2936			2.394	795	962	622	808			6.48	966	1065	770	943			2.394	104	150	101	130			2.394	307	425	295	414			2.394	994	1050	720	772			2.394	491	522	346	386
	2.4339	4233	4472	2632	2961			2.4339	796	965	623	811			6.588	966	1066	777	950			2.4339	104	150	101	131			2.4339	307	428	299	419			2.4339	995	1051	724	777			2.4339	492	523	348	389
	2.4738	4240	4480	2656	2986			2.4738	796	968	624	813			6.696	966	1067	783	959			2.4738	104	150	103	133			2.4738	307	429	304	427			2.4738	996	1052	729	783			2.4738	492	523	351	393
	2.5137	4243	4484	2688	3022			2.5137	796	970	630	821			6.804	966	1067	790	966			2.5137	104	151	103	133			2.5137	307	429	305	430			2.5137	997	1054	730	785			2.5137	493	524	353	396
	2.5536	4246	4490	2702	3039			2.5536	797	972	634	830			6.912	966	1067	800	978			2.5536	104	151	103	134			2.5536	307	431	305	432			2.5536	998	1055	733	788			2.5536	494	526	356	399
	2.5935	4252	4496	2720	3057			2.5935	798	975	636	835			7.02	966	1067	805	987			2.5935	104	151	104	135			2.5935	308	433	309	437			2.5935	1002	1059	738	793			2.5935	495	528	357	402
	2.6334	4256	4504	2740	3080			2.6334	801	979	639	841			7.128	966	1068	806	989			2.6334	104	151	105	136			2.6334	309	436	314	444			2.6334	1002	1059	745	800			2.6334	497	530	359	405
	2.6733	4258	4507	2761	3105			2.6733	804	982	644	850			7.236	966	1068	809	994			2.6733	104	151	106	137			2.6733	309	437	316	448			2.6733	1002	1059	752	808			2.6733	497	530	362	410
	2.7132	4262	4511	2785	3137			2.7132	806	986	646	854			7.344	966	1068	812	998			2.7132	105	153	107	138			2.7132	309	437	317	451			2.7132	1004	1061	757	814			2.7132	497	530	365	414
	2.7531	4267	4517	2808	3163			2.7531	808	992	652	860			7.452	966	1068	815	1001			2.7531	105	153	107	140			2.7531	309	437	321	456			2.7531	1004	1061	759	816			2.7531	497	530	367	417
	2.793	4269	4519	2828	3189			2.793	809	994	656	867			7.56	966	1068	822	1011			2.793	106	154	110	143			2.793	311	440	323	458			2.793	1005	1063	761	818			2.793	497	530	367	417
	2.8329	4272	4523	2850	3220			2.8329	810	997	660	872			7.668	966	1068	824	1016			2.8329	106	154	110	144			2.8329	311	440	324	461			2.8329	1006	1064	764	823			2.8329	498	532	371	421
	2.8728	4274	4526	2864	3236			2.8728	811	1000	663	877			7.776	966	1068	828	1023			2.8728	106	154	111	145			2.8728	311	440	324	463			2.8728	1007	1065	767	826			2.8728	501	535	373	423
	2.9127	4279	4531	2884	3259			2.9127	812	1004	670	887			7.884	966	1068	830	1026			2.9127	106	155	111	145			2.9127	312	442	324	466			2.9127	1007	1065	772	832			2.9127	501	535	375	425
	2.9526	4280	4533	2908	3289			2.9526	814	1008	672	890			7.992	966	1069	835	1034			2.9526	106	156	111	145			2.9526	313	446	329	473			2.9526	1007	1065	776	836			2.9526	501	536	376	427
	2.9925	4282	4536	2925	3309			2.9925	815	1009	674	894			8.1	966	1070	842	1042			2.9925	106	156	113	148			2.9925	314	448	332	477			2.9925	1008	1066	780	840			2.9925	501	536	377	429
	3.0324	4283	4537	2940	3328			3.0324	819	1013	678	900			8.208	967	1072	844	1045			3.0324	106	156	113	148			3.0324	314	450	335	481			3.0324	1009	1067	785	845			3.0324	501	536	379	432
	3.0723	4286	4541	2955	3349			3.0723	819	1015	681	906			8.316	967	1073	847	1050			3.0723	106	156	113	148			3.0723	315	452	335	483			3.0723	1009	1067	789	849			3.0723	501	537	379	433
	3.1122	4289	4544	2973	3369			3.1122	821	1018	686	911			8.424	968	1074	848	1053			3.1122	106	156	113	149			3.1122	316	453	339	488			3.1122	1009	1067	793	853			3.1122	502	538	379	433
	3.1521	4291	4546	2990	3391			3.1521	821	1018	689	917			8.532	968	1074	854	1060			3.1521	108	158	113	151			3.1521	316	453	340	491			3.1521	1009	1067	797	858			3.1521	502	538	381	435
	3.192	4293	4548	3006	3408			3.192	821	1019	691	923			8.64	968	1074	855	1063			3.192	109	159	114	153			3.192	316	454	342	497			3.192	1011	1069	798	859			3.192	502	538	384	439
	3.2319	4294	4549	3021	3423			3.2319	821	1021	696	930			8.748	968	1074	858	1068			3.2319	109	159	114	153			3.2319	317	455	342	499			3.2319	1011	1069	801	862			3.2319	503	539	387	443
	3.2718	4296	4551	3039	3444			3.2718	822	1024	697	933			8.856	968	1074	861	1073			3.2718	109	159	117	157			3.2718	317	456	344	504			3.2718	1013	1072	805	866			3.2718	503	539	390	446
	3.3117	4302	4557	3054	3463			3.3117	823	1027	699	938			8.964	968	1074	866	1079			3.3117	109	159	117	157			3.3117	318	457	345	508			3.3117	1014	1073	807	868			3.3117	504	540	394	450
	3.3516	4303	4559	3072	3487			3.3516	824	1028	700	941			9.072	968	1074	870	1084			3.3516	109	159	117	158			3.3516	318	458	347	514			3.3516	1014	1073	815	876			3.3516	504	540	395	451
	3.3915	4304	4560	3081	3500			3.3915	826	1033	704	947			9.18	968	1075	873	1087			3.3915	110	160	117	158			3.3915	318	460	350	519			3.3915	1015	1074	817	879			3.3915	505	541	399	455
	3.4314	4304	4561	3100	3526			3.4314	827	1036	708	954			9.288	969	1076	876	1092			3.4314	110	160	117	158			3.4314	318	462	351	522			3.4314	1015	1074	821	883			3.4314	506	542	400	456
	3.4713	4304	4563	3117	3548			3.4713	828	1038	714	961			9.396	970	1077	878	1095			3.4713	110	160	117	159			3.4713	321	465	354	526			3.4713	1015	1074	829	892			3.4713	506	542	404	460
	3.5112	4307	4566	3128	3565			3.5112	829	1042	720	972			9.504	970	1077	881	1100			3.5112	110	160	118	160			3.5112	322	467	358	530			3.5112	1015	1074	835	901			3.5112	506	542	404	460
	3.5511	4309	4570	3141	3583			3.5511	830	1044	722	975			9.612	970	1077	886	1106			3.5511	110	160	121	163			3.5511	322	468	359	532			3.5511	1016	1075	837	903			3.5511	506	543	406	462
	3.591	4313	4574	3156	3600			3.591	830	1048	725	980			9.72	970	1079	888	1109			3.591	110	160	122	164			3.591	324	472	360	533			3.591	1016	1075	840	906			3.591	506	543	406	462
	3.6309	4313	4575	3168	3615			3.6309	831	1049	726	982			9.828	971	1081	889	1113			3.6309	110	160	122	165			3.6309	324	472	363	540			3.6309	1016	1075	843	912			3.6309	506	543	406	462
	3.6708	4315	4578	3179	3629			3.6708	831	1051	730	990			9.936	971	1081	892	1116			3.6708	110	162	122	165			3.6708	326	474	365	544			3.6708	1017	1076	845	914			3.6708	506	543	409	466
	3.7107	4320	4583	3195	3649			3.7107	832	1054	730	990			10.044	971	1081	893	1117			3.7107	110	163	122	166			3.7107	326	475	368	550			3.7107	1018	1078	848	919			3.7107	506	543	409	467
	3.7506	4320	4583	3203	3662			3.7506	833	1055	734	998										3.7506	110	163	122	167			3.7506	326	478	371	556			3.7506	1018	1078	852	923			3.7506	506	543	411	469
	3.7905	4323	4588	3213	3673			3.7905	834	1057	735	1001										3.7905	110	163	122	167			3.7905	327	481	371	556			3.7905	1019	1079	856	927			3.7905	507	544	413	472
	3.8304	4325	4590	3222	3684			3.8304	834	1057	736	1003										3.8304	110	164	122	167			3.8304	327	482	374	562			3.8304	1020	1080	858	929			3.8304	508	545	415	474
	3.8703	4326	4592	3246	3712			3.8703	834	1059	742	1010										3.8703	110	164	124	169			3.8703	328	486	377	566			3.8703	1020	1081	861	932			3.8703	508	546	416	475
	3.9102	4327	4593	3257	3727			3.9102	834	1059	745	1016										3.9102	110	164	126	171			3.9102	328	487	379	568			3.9102	1021	1082	863	936			3.9102	508	546	420	479
	3.9501	4329	4595	3271	3743			3.9501	834	1060	745	1017										3.9501	110	164	127	172			3.9501	328	488	381	572			3.9501	1021	1082	865	938			3.9501	508	547	423	483
	3.99	4330	4596	3281	3756			3.99	834	1062	750	1026										3.99	110	164	127	172			3.99	328	491	386	578			3.99	1021	1082	868	941			3.99	508	547	424	484
	4.0299	4331	4597	3295	3774			4.0299	834	1064	755	1034										4.0299	110	165	128	173			4.0299	328	492	388	580			4.0299	1021	1082	872	946			4.0299	508	548	425	486
	4.0698	4334	4600	3304	3784			4.0698	834	1065	757	1037										4.0698	110	166	128	173			4.0698	328	493	390	584			4.0698	1021	1083	874	948			4.0698	508	548	427	489
	4.1097	4335	4603	3316	3797			4.1097	834	1065	760	1043										4.1097	110	166	129	174			4.1097	329	494	392	586			4.1097	1021	1083	877	951			4.1097	509	549	430	492
	4.1496	4338	4608	3327	3811			4.1496	835	1067	765	1052										4.1496	110	166	130	175			4.1496	329	495	393	588			4.1496	1021	1083	880	954			4.1496	510	550	433	495
	4.1895	4338	4608	3346	3839			4.1895	836	1069	767	1056										4.1895	110	166	130	175			4.1895	329	499	396	593			4.1895	1021	1084	883	957			4.1895	510	550	434	496
	4.2294	4342	4612	3358	3851			4.2294	836	1069	772	1063										4.2294	110	166	130	175			4.2294	329	503	397	595			4.2294	1021	1084	885	959			4.2294	511	551	438	500
	4.2693	4344	4614	3374	3868			4.2693	837	1072	773	1066										4.2693	110	166	130	175			4.2693	329	504	399	597			4.2693	1021	1084	889	964			4.2693	511	553	439	501
	4.3092	4345	4617	3385	3882			4.3092	837	1072	773	1068										4.3092	110	166	130	176			4.3092	329	504	401	600			4.3092	1021	1084	890	967			4.3092	511	553	440	502
	4.3491	4347	4619	3397	3895			4.3491	840	1075	776	1073										4.3491	110	166	130	177			4.3491	329	504	402	601			4.3491	1022	1085	893	970			4.3491	511	553	441	504
	4.389	4350	4622	3405	3906			4.389	843	1079	781	1080										4.389	110	167	130	177			4.389	331	509	402	603			4.389	1023	1086	896	973			4.389	512	554	443	506
	4.4289	4353	4628	3413	3919			4.4289	844	1080	786	1086										4.4289	110	167	132	179			4.4289	332	510	402	604			4.4289	1023	1086	900	977			4.4289	512	555	447	510
	4.4688	4354	4630	3431	3940			4.4688	846	1082	786	1088										4.4688	111	168	132	179			4.4688	332	510	406	609			4.4688	1024	1087	900	978			4.4688	512	556	447	510
	4.5087	4355	4633	3446	3956			4.5087	846	1082	788	1092										4.5087	111	168	134	181			4.5087	332	510	407	611			4.5087	1026	1089	901	979			4.5087	512	556	448	512
	4.5486	4356	4634	3459	3970			4.5486	846	1083	792	1098										4.5486	111	169	135	183			4.5486	332	514	407	611			4.5486	1026	1089	904	982			4.5486	512	557	450	514
	4.5885	4356	4634	3469	3981			4.5885	846	1083	793	1102										4.5885	111	170	137	186			4.5885	333	516	409	615			4.5885	1027	1090	906	984			4.5885	512	557	452	516
	4.6284	4357	4636	3483	4000			4.6284	846	1084	795	1106										4.6284	111	170	137	186			4.6284	333	517	411	619			4.6284	1027	1090	909	989			4.6284	512	557	453	517
	4.6683	4358	4639	3492	4011			4.6683	847	1086	797	1112										4.6683	111	170	137	186			4.6683	333	517	412	620			4.6683	1027	1091	911	991			4.6683	512	557	453	518
	4.7082	4359	4641	3499	4019			4.7082	847	1086	797	1112										4.7082	111	170	138	187			4.7082	333	519	414	622			4.7082	1030	1094	914	994			4.7082	512	557	456	522
	4.7481	4361	4644	3509	4032			4.7481	847	1087	799	1117										4.7481	111	170	138	188			4.7481	333	519	416	628			4.7481	1030	1094	915	995			4.7481	512	557	456	522
	4.788	4361	4645	3513	4037			4.788	848	1089	802	1121										4.788	111	170	138	188			4.788	333	520	418	631			4.788	1031	1095	918	998			4.788	513	558	459	525
	4.8279	4362	4648	3525	4055			4.8279	848	1089	803	1124										4.8279	111	171	140	190			4.8279	333	522	421	634			4.8279	1031	1095	920	1000			4.8279	513	558	459	525
	4.8678	4363	4650	3532	4068			4.8678	848	1090	804	1126										4.8678	111	171	143	194			4.8678	333	526	422	636			4.8678	1032	1096	921	1001			4.8678	513	558	461	527
	4.9077	4363	4650	3543	4083			4.9077	849	1091	806	1129										4.9077	111	171	143	196			4.9077	334	529	424	641			4.9077	1032	1096	924	1004			4.9077	515	560	462	528
	4.9476	4363	4652	3551	4096			4.9476	852	1094	806	1129										4.9476	111	171	144	197			4.9476	334	531	427	644			4.9476	1032	1097	927	1008			4.9476	515	560	462	528
	4.9875	4365	4655	3560	4107			4.9875	852	1094	807	1134										4.9875	111	171	144	198			4.9875	334	532	427	644			4.9875	1032	1097	928	1009			4.9875	515	560	465	531
	5.0274	4366	4656	3569	4120			5.0274	853	1095	807	1137										5.0274	111	171	144	198			5.0274	335	534	428	645			5.0274	1032	1097	930	1012			5.0274	515	560	468	535
	5.0673	4367	4657	3580	4134			5.0673	854	1096	810	1142										5.0673	111	172	144	198			5.0673	335	537	429	649			5.0673	1032	1097	930	1012			5.0673	515	560	469	537
	5.1072	4369	4659	3590	4146			5.1072	854	1096	811	1145										5.1072	111	172	144	198			5.1072	337	541	431	653			5.1072	1032	1097	930	1012			5.1072	515	560	470	538
	5.1471	4371	4662	3606	4163			5.1471	854	1097	818	1153										5.1471	111	173	145	199			5.1471	337	541	434	656			5.1471	1032	1098	930	1013			5.1471	515	561	473	542
	5.187	4371	4662	3619	4179			5.187	855	1098	820	1157										5.187	111	173	145	199			5.187	337	541	436	661			5.187	1032	1099	930	1013			5.187	515	561	474	543
	5.2269	4372	4664	3628	4191			5.2269	856	1099	822	1159										5.2269	111	173	145	200			5.2269	337	542	437	662			5.2269	1032	1100	932	1015			5.2269	516	562	477	546
	5.2668	4373	4665	3638	4205			5.2668	857	1100	825	1162										5.2668	111	174	146	202			5.2668	339	546	438	663			5.2668	1032	1101	937	1021			5.2668	516	562	480	549
	5.3067	4374	4667	3641	4211			5.3067	859	1102	826	1165										5.3067	111	174	146	203			5.3067	340	551	440	665			5.3067	1032	1101	939	1023			5.3067	516	562	480	549
	5.3466	4374	4668	3648	4225			5.3466	859	1104	828	1167										5.3466	111	174	147	205			5.3466	341	552	441	666			5.3466	1032	1101	940	1024			5.3466	517	563	481	550
	5.3865	4374	4669	3663	4241			5.3865	859	1104	831	1174										5.3865	111	174	148	206			5.3865	341	553	444	669			5.3865	1034	1103	945	1029			5.3865	517	563	482	551
	5.4264	4375	4670	3666	4246			5.4264	860	1105	833	1177										5.4264	111	174	148	206			5.4264	342	555	444	671			5.4264	1035	1104	948	1032			5.4264	517	563	482	551
	5.4663	4375	4670	3673	4255			5.4663	860	1105	836	1181										5.4663	112	175	148	206			5.4663	342	557	445	672			5.4663	1035	1104	948	1033			5.4663	517	563	484	553
	5.5062	4376	4671	3683	4270			5.5062	862	1108	838	1185										5.5062	113	176	148	206			5.5062	342	557	446	674			5.5062	1035	1105	949	1034			5.5062	517	563	485	554
	5.5461	4376	4671	3688	4278			5.5461	862	1109	841	1189										5.5461	113	176	148	206			5.5461	342	558	446	674			5.5461	1035	1105	952	1037			5.5461	517	563	488	558
	5.586	4378	4673	3698	4288			5.586	862	1109	844	1192										5.586	113	176	148	206			5.586	342	558	446	674			5.586	1035	1105	956	1041			5.586	517	563	490	560
	5.6259	4378	4674	3704	4296			5.6259	862	1109	845	1195										5.6259	113	177	148	206			5.6259	342	558	448	676			5.6259	1035	1105	958	1043			5.6259	518	565	492	562
	5.6658	4380	4679	3713	4308			5.6658	863	1110	847	1198										5.6658	113	177	148	206			5.6658	342	558	449	677			5.6658	1035	1105	959	1044			5.6658	519	566	493	563
	5.7057	4381	4680	3721	4321			5.7057	863	1111	848	1201										5.7057	113	177	148	207			5.7057	342	558	451	684			5.7057	1035	1105	959	1044			5.7057	519	566	493	563
	5.7456	4382	4682	3728	4332			5.7456	863	1111	848	1203										5.7456	114	178	148	207			5.7456	342	561	452	688			5.7456	1036	1106	962	1047			5.7456	519	566	493	563
	5.7855	4382	4682	3732	4339			5.7855	863	1111	849	1205										5.7855	114	179	148	208			5.7855	342	562	455	692			5.7855	1036	1106	963	1049			5.7855	520	567	494	564
	5.8254	4383	4683	3740	4350			5.8254	863	1112	851	1209										5.8254	114	179	148	208			5.8254	342	562	460	697			5.8254	1036	1106	965	1052			5.8254	520	567	495	565
	5.8653	4383	4684	3748	4360			5.8653	865	1114	852	1210										5.8653	114	180	148	210			5.8653	343	566	460	698			5.8653	1036	1106	965	1052			5.8653	520	567	495	565
	5.9052	4384	4685	3759	4374			5.9052	865	1114	857	1216										5.9052	115	181	149	212			5.9052	343	568	461	699			5.9052	1036	1106	970	1058			5.9052	520	567	495	565
	5.9451	4384	4687	3765	4382			5.9451	866	1116	858	1218										5.9451	115	181	149	212			5.9451	344	569	464	702			5.9451	1036	1106	970	1058			5.9451	521	568	496	567
	5.985	4386	4689	3772	4396			5.985	866	1117	859	1222										5.985	115	181	150	213			5.985	347	573	465	704			5.985	1036	1106	972	1060			5.985	521	568	498	569
	6.0249	4387	4690	3777	4404			6.0249	867	1119	862	1226										6.0249	115	181	150	213			6.0249	347	573	466	706			6.0249	1036	1106	974	1064			6.0249	521	568	498	569
	6.0648	4387	4690	3785	4416			6.0648	867	1120	863	1227										6.0648	115	182	150	213			6.0648	347	574	466	708			6.0648	1036	1106	974	1064			6.0648	521	568	499	570
	6.1047	4388	4692	3792	4424			6.1047	867	1120	864	1228										6.1047	115	183	150	214			6.1047	347	575	467	710			6.1047	1036	1106	974	1064			6.1047	521	568	501	572
	6.1446	4389	4693	3798	4433			6.1446	867	1121	865	1229										6.1446	115	183	150	214			6.1446	347	575	470	714			6.1446	1036	1106	974	1064			6.1446	521	568	503	574
	6.1845	4393	4697	3811	4450			6.1845	867	1122	866	1234										6.1845	115	183	150	214			6.1845	348	579	473	717			6.1845	1036	1106	975	1065			6.1845	521	568	504	575
	6.2244	4393	4698	3814	4455			6.2244	869	1124	868	1238										6.2244	115	183	150	214			6.2244	350	583	475	719			6.2244	1036	1106	978	1068			6.2244	521	568	505	576
	6.2643	4394	4700	3819	4464			6.2643	869	1124	868	1238										6.2643	115	183	150	214			6.2643	351	584	478	723			6.2643	1037	1108	981	1072			6.2643	521	568	505	577
	6.3042	4395	4702	3828	4474			6.3042	870	1126	868	1238										6.3042	115	183	151	215			6.3042	352	587	479	724			6.3042	1037	1109	982	1074			6.3042	521	568	505	578
	6.3441	4395	4704	3835	4483			6.3441	870	1127	869	1240										6.3441	115	183	151	215			6.3441	352	587	480	725			6.3441	1038	1110	985	1077			6.3441	521	569	506	580
	6.384	4396	4707	3840	4490			6.384	870	1128	870	1242										6.384	115	183	151	216			6.384	352	588	482	727			6.384	1038	1110	987	1079			6.384	521	570	508	582
	6.4239	4396	4707	3846	4499			6.4239	870	1129	872	1245										6.4239	115	183	151	217			6.4239	352	589	483	730			6.4239	1038	1110	988	1080			6.4239	521	570	510	584
	6.4638	4397	4709	3852	4507			6.4638	871	1130	875	1249										6.4638	115	183	151	217			6.4638	352	590	484	731			6.4638	1038	1110	989	1082			6.4638	521	570	512	586
	6.5037	4397	4709	3855	4515			6.5037	871	1131	876	1250										6.5037	115	184	152	219			6.5037	354	593	486	735			6.5037	1039	1111	989	1082			6.5037	521	570	513	587
	6.5436	4397	4710	3863	4525			6.5436	871	1131	876	1250										6.5436	115	184	153	220			6.5436	354	597	487	736			6.5436	1039	1111	989	1082			6.5436	521	570	513	587
	6.5835	4399	4712	3865	4528			6.5835	871	1131	876	1254										6.5835	115	184	154	221			6.5835	354	598	488	737			6.5835	1039	1111	993	1087			6.5835	522	572	513	587
	6.6234	4400	4714	3867	4532			6.6234	871	1132	877	1255										6.6234	115	185	154	221			6.6234	354	598	491	741			6.6234	1039	1111	996	1090			6.6234	522	572	513	587
	6.6633	4400	4715	3871	4543			6.6633	872	1133	877	1256										6.6633	115	186	155	222			6.6633	354	599	491	744			6.6633	1039	1111	999	1094			6.6633	522	572	513	587
	6.7032	4401	4716	3874	4548			6.7032	872	1134	880	1261										6.7032	115	186	155	222			6.7032	355	603	492	746			6.7032	1040	1112	1002	1097			6.7032	522	572	514	588
	6.7431	4401	4718	3878	4554			6.7431	872	1135	882	1263										6.7431	115	186	155	222			6.7431	355	604	494	749			6.7431	1040	1112	1002	1097			6.7431	523	573	515	589
	6.783	4402	4719	3882	4559			6.783	873	1136	882	1264										6.783	115	188	155	222			6.783	355	605	494	750			6.783	1040	1112	1002	1097			6.783	523	573	516	590
	6.8229	4402	4719	3883	4563			6.8229	873	1136	883	1267										6.8229	115	189	155	222			6.8229	355	606	495	752			6.8229	1040	1112	1003	1098			6.8229	523	573	516	590
	6.8628	4402	4719	3889	4570			6.8628	873	1136	883	1267										6.8628	115	189	155	223			6.8628	355	606	497	754			6.8628	1040	1112	1005	1100			6.8628	523	574	516	590
	6.9027	4403	4720	3893	4576			6.9027	874	1137	885	1269										6.9027	115	189	155	223			6.9027	355	606	498	757			6.9027	1040	1112	1005	1100			6.9027	523	574	517	591
	6.9426	4403	4720	3900	4583			6.9426	874	1137	887	1272										6.9426	115	189	155	223			6.9426	355	606	499	758			6.9426	1040	1112	1005	1100			6.9426	523	574	519	594
	6.9825	4404	4721	3907	4591			6.9825	874	1137	889	1276										6.9825	115	189	156	224			6.9825	356	608	500	759			6.9825	1040	1112	1007	1102			6.9825	523	574	521	596
	7.0224	4404	4723	3910	4595			7.0224	875	1138	889	1278										7.0224	115	189	157	225			7.0224	356	609	500	760			7.0224	1040	1112	1007	1102			7.0224	524	575	522	597
	7.0623	4405	4724	3916	4605			7.0623	875	1138	889	1278										7.0623	115	189	157	226			7.0623	356	610	503	763			7.0623	1040	1112	1007	1103			7.0623	524	575	522	597
	7.1022	4407	4726	3923	4613			7.1022	876	1139	890	1279										7.1022	115	189	157	226			7.1022	356	611	505	766			7.1022	1040	1112	1010	1107			7.1022	524	576	524	599
	7.1421	4407	4727	3926	4617			7.1421	876	1139	890	1279										7.1421	115	190	157	226			7.1421	357	613	506	768			7.1421	1040	1112	1011	1109			7.1421	524	577	526	601
	7.182	4409	4730	3931	4622			7.182	876	1139	890	1279										7.182	115	190	157	227			7.182	357	613	507	769			7.182	1040	1112	1013	1111			7.182	524	577	526	601
	7.2219	4409	4730	3936	4627			7.2219	876	1139	890	1281										7.2219	115	190	157	227			7.2219	357	614	507	770			7.2219	1040	1112	1013	1112			7.2219	524	577	528	603
	7.2618	4409	4731	3939	4633			7.2618	876	1139	890	1282										7.2618	115	190	157	227			7.2618	358	616	508	771			7.2618	1040	1112	1013	1113			7.2618	524	577	529	604
	7.3017	4411	4733	3941	4636			7.3017	876	1139	891	1287										7.3017	115	190	158	229			7.3017	358	616	510	773			7.3017	1040	1112	1014	1114			7.3017	524	577	529	604
	7.3416	4412	4734	3945	4642			7.3416	877	1140	892	1289										7.3416	115	190	158	229			7.3416	358	618	510	773			7.3416	1040	1114	1015	1115			7.3416	524	577	530	605
	7.3815	4413	4735	3951	4650			7.3815	877	1140	894	1291										7.3815	115	190	158	229			7.3815	359	620	511	774			7.3815	1042	1116	1016	1116			7.3815	524	577	530	605
	7.4214	4413	4735	3958	4659			7.4214	877	1140	894	1291										7.4214	115	190	158	229			7.4214	359	622	512	776			7.4214	1042	1116	1016	1116			7.4214	524	577	531	606
	7.4613	4413	4736	3965	4673			7.4613	878	1141	894	1292										7.4613	115	190	158	230			7.4613	360	627	515	780			7.4613	1042	1116	1016	1116			7.4613	524	577	531	606
	7.5012	4413	4736	3969	4680			7.5012	878	1141	894	1293										7.5012	115	190	159	231			7.5012	361	629	516	783			7.5012	1042	1116	1018	1118			7.5012	524	577	533	608
	7.5411	4414	4737	3975	4690			7.5411	878	1141	895	1295										7.5411	115	191	159	231			7.5411	361	629	517	785			7.5411	1042	1116	1019	1119			7.5411	524	577	534	609
	7.581	4414	4737	3979	4696			7.581	878	1141	897	1298										7.581	115	191	159	231			7.581	361	631	517	786			7.581	1043	1117	1020	1120			7.581	524	578	535	610
	7.6209	4414	4739	3982	4704			7.6209	878	1142	897	1298										7.6209	115	191	160	232			7.6209	362	632	518	787			7.6209	1043	1117	1022	1122			7.6209	524	578	535	610
	7.6608	4414	4739	3986	4711			7.6608	880	1145	897	1299										7.6608	115	191	160	232			7.6608	362	632	518	789			7.6608	1044	1118	1022	1122			7.6608	524	578	535	610
	7.7007	4414	4739	3993	4721			7.7007	880	1145	897	1300										7.7007	115	191	160	233			7.7007	362	633	518	789			7.7007	1045	1119	1023	1124			7.7007	524	578	536	612
	7.7406	4414	4739	3998	4728			7.7406	880	1146	898	1303										7.7406	115	191	160	234			7.7406	362	633	518	790			7.7406	1045	1120	1025	1127			7.7406	526	580	537	614
	7.7805	4414	4739	4003	4734			7.7805	880	1146	898	1306										7.7805	115	191	160	235			7.7805	362	634	519	791			7.7805	1045	1120	1026	1129			7.7805	526	580	537	614
	7.8204	4415	4740	4006	4739			7.8204	881	1147	899	1308										7.8204	115	191	160	235			7.8204	362	635	520	792			7.8204	1045	1120	1028	1131			7.8204	526	580	537	614
	7.8603	4415	4741	4010	4744			7.8603	881	1147	899	1308										7.8603	115	191	160	235			7.8603	362	636	520	792			7.8603	1045	1120	1029	1133			7.8603	526	580	537	614
	7.9002	4416	4742	4016	4753			7.9002	881	1147	903	1315										7.9002	116	192	160	235			7.9002	362	637	521	794			7.9002	1045	1120	1030	1134			7.9002	527	581	537	614
	7.9401	4417	4744	4020	4758			7.9401	881	1147	905	1317										7.9401	116	192	160	235			7.9401	362	637	521	795			7.9401	1045	1120	1030	1134			7.9401	527	581	537	614
	7.98	4417	4745	4027	4766			7.98	881	1147	906	1319										7.98	116	192	160	235			7.98	362	637	524	799			7.98	1045	1120	1031	1136			7.98	527	581	537	614
	8.0199	4418	4746	4031	4772			8.0199	882	1148	906	1320										8.0199	116	192	161	236			8.0199	362	637	525	801			8.0199	1046	1121	1031	1136			8.0199	527	582	538	615
	8.0598	4418	4746	4035	4779			8.0598	882	1150	909	1324										8.0598	116	192	161	236			8.0598	363	638	525	802			8.0598	1046	1121	1032	1138			8.0598	527	582	539	616
	8.0997	4418	4746	4041	4787			8.0997	883	1151	910	1325										8.0997	116	192	161	236			8.0997	363	639	526	804			8.0997	1046	1121	1033	1139			8.0997	527	582	539	616
	8.1396	4418	4746	4048	4797			8.1396	884	1152	910	1325										8.1396	116	192	161	236			8.1396	364	641	526	804			8.1396	1046	1121	1034	1140			8.1396	527	582	541	618
	8.1795	4418	4746	4049	4800			8.1795	885	1155	911	1327										8.1795	116	192	161	236			8.1795	364	641	527	806			8.1795	1046	1121	1034	1140			8.1795	527	582	545	622
	8.2194	4418	4747	4055	4810			8.2194	885	1156	913	1330										8.2194	116	192	161	237			8.2194	364	642	528	807			8.2194	1046	1121	1035	1141			8.2194	527	582	545	622
	8.2593	4418	4747	4058	4817			8.2593	885	1157	914	1331										8.2593	116	192	161	237			8.2593	365	643	529	808			8.2593	1046	1121	1035	1141			8.2593	527	582	545	622
	8.2992	4418	4747	4064	4827			8.2992	886	1159	916	1333										8.2992	116	192	161	237			8.2992	365	643	529	809			8.2992	1047	1122	1036	1142			8.2992	527	582	545	622
	8.3391	4418	4747	4066	4835			8.3391	886	1159	917	1334										8.3391	116	192	161	237			8.3391	365	645	529	811			8.3391	1047	1122	1036	1142			8.3391	527	582	545	624
	8.379	4418	4747	4070	4845			8.379	886	1160	919	1337										8.379	116	192	161	237			8.379	365	645	531	814			8.379	1047	1122	1037	1143			8.379	527	582	546	625
	8.4189	4418	4747	4073	4852			8.4189	886	1161	919	1338										8.4189	116	193	161	237			8.4189	365	646	532	815			8.4189	1047	1122	1037	1144			8.4189	527	582	547	626
	8.4588	4419	4748	4076	4857			8.4588	886	1161	919	1338										8.4588	116	193	162	239			8.4588	365	646	532	815			8.4588	1047	1123	1037	1144			8.4588	527	582	548	627
	8.4987	4419	4748	4081	4862			8.4987	886	1162	920	1341										8.4987	116	193	163	240			8.4987	365	646	534	818			8.4987	1047	1123	1037	1145			8.4987	527	582	548	627
	8.5386	4419	4749	4084	4866			8.5386	886	1163	920	1342										8.5386	116	193	163	240			8.5386	365	647	536	821			8.5386	1047	1123	1037	1145			8.5386	527	582	548	627
	8.5785	4419	4749	4086	4870			8.5785	886	1165	920	1342										8.5785	116	193	163	240			8.5785	365	648	537	822			8.5785	1047	1123	1039	1147			8.5785	527	582	549	628
	8.6184	4419	4750	4090	4878			8.6184	886	1166	921	1343										8.6184	116	193	163	240			8.6184	365	650	538	823			8.6184	1047	1123	1039	1147			8.6184	527	582	549	628
	8.6583	4419	4750	4091	4881			8.6583	886	1166	921	1344										8.6583	116	193	163	240			8.6583	365	651	540	825			8.6583	1047	1123	1041	1150			8.6583	528	583	549	628
	8.6982	4420	4751	4095	4886			8.6982	886	1166	922	1345										8.6982	116	193	164	241			8.6982	365	651	543	828			8.6982	1047	1123	1042	1152			8.6982	528	583	549	628
	8.7381	4420	4751	4102	4895			8.7381	886	1166	922	1345										8.7381	116	193	164	241			8.7381	365	653	544	830			8.7381	1047	1123	1044	1154			8.7381	528	583	549	628
	8.778	4420	4751	4105	4899			8.778	886	1168	923	1348										8.778	116	193	164	241			8.778	365	653	545	831			8.778	1048	1124	1045	1156			8.778	528	583	549	628
	8.8179	4420	4751	4110	4908			8.8179	886	1169	924	1350										8.8179	116	193	164	241			8.8179	365	653	545	833			8.8179	1048	1124	1046	1157			8.8179	528	583	549	628
	8.8578	4421	4752	4115	4916			8.8578	886	1169	925	1352										8.8578	116	193	165	242			8.8578	365	654	545	834			8.8578	1048	1124	1046	1157			8.8578	528	583	550	629
	8.8977	4421	4752	4117	4921			8.8977	886	1169	925	1355										8.8977	116	193	165	242			8.8977	365	654	545	834			8.8977	1048	1124	1046	1157			8.8977	528	583	550	629
	8.9376	4421	4754	4122	4933			8.9376	886	1169	926	1356										8.9376	116	193	165	242			8.9376	365	654	546	836			8.9376	1048	1124	1047	1158			8.9376	528	583	550	629
	8.9775	4421	4754	4126	4939			8.9775	886	1169	928	1360										8.9775	116	193	165	243			8.9775	366	656	546	838			8.9775	1048	1124	1047	1158			8.9775	528	583	550	629
	9.0174	4421	4754	4130	4944			9.0174	886	1169	928	1361										9.0174	116	193	165	243			9.0174	366	656	546	839			9.0174	1048	1124	1048	1159			9.0174	528	583	550	629
	9.0573	4421	4755	4133	4950			9.0573	886	1169	928	1361										9.0573	116	194	165	243			9.0573	367	657	546	839			9.0573	1048	1124	1050	1161			9.0573	528	583	550	630
	9.0972	4421	4755	4136	4956			9.0972	886	1169	929	1362										9.0972	116	194	165	243			9.0972	367	657	547	843			9.0972	1048	1124	1051	1163			9.0972	528	583	550	630
	9.1371	4421	4756	4141	4963			9.1371	886	1169	929	1363										9.1371	116	194	166	244			9.1371	367	658	548	844			9.1371	1048	1124	1051	1163			9.1371	528	583	551	631
	9.177	4421	4756	4146	4970			9.177	886	1169	930	1364										9.177	116	194	166	245			9.177	367	658	550	846			9.177	1048	1124	1051	1163			9.177	528	583	551	631
	9.2169	4421	4757	4150	4978			9.2169	886	1169	931	1366										9.2169	116	194	167	246			9.2169	367	658	550	846			9.2169	1048	1124	1051	1164			9.2169	528	583	551	631
	9.2568	4421	4757	4156	4985			9.2568	886	1169	932	1368										9.2568	116	194	167	246			9.2568	367	658	551	848			9.2568	1048	1124	1052	1165			9.2568	528	583	552	633
	9.2967	4421	4757	4159	4988			9.2967	887	1172	933	1370										9.2967	116	195	167	246			9.2967	367	659	552	849			9.2967	1050	1126	1053	1166			9.2967	529	584	552	633
	9.3366	4421	4758	4166	4997			9.3366	887	1172	934	1371										9.3366	116	195	167	246			9.3366	367	659	553	850			9.3366	1050	1126	1054	1167			9.3366	529	584	552	633
	9.3765	4421	4758	4167	5002			9.3765	887	1173	934	1371										9.3765	116	196	167	246			9.3765	367	659	553	850			9.3765	1050	1127	1054	1168			9.3765	529	584	554	635
	9.4164	4422	4759	4170	5007			9.4164	887	1173	936	1376										9.4164	116	196	167	246			9.4164	367	659	553	851			9.4164	1050	1127	1054	1168			9.4164	529	585	554	635
	9.4563	4422	4760	4174	5012			9.4563	887	1173	936	1376										9.4563	116	196	167	247			9.4563	367	659	553	852			9.4563	1050	1127	1055	1169			9.4563	529	586	554	635
	9.4962	4423	4761	4181	5022			9.4962	887	1173	938	1379										9.4962	116	196	167	247			9.4962	367	660	553	853			9.4962	1050	1127	1055	1170			9.4962	529	586	554	635
	9.5361	4423	4761	4183	5025			9.5361	887	1173	938	1380										9.5361	116	197	167	247			9.5361	367	663	554	855			9.5361	1050	1127	1055	1170			9.5361	529	586	554	635
	9.576	4424	4763	4183	5030			9.576	888	1174	940	1382										9.576	116	197	167	247			9.576	367	673	555	861			9.576	1050	1127	1055	1170			9.576	529	586	554	636
	9.6159	4424	4763	4188	5035			9.6159	888	1174	943	1386										9.6159	116	197	168	248			9.6159	367	673	555	862			9.6159	1050	1127	1055	1170			9.6159	530	587	555	637
	9.6558	4424	4763	4195	5045			9.6558	888	1175	943	1386										9.6558	116	197	168	250			9.6558	367	673	558	865			9.6558	1051	1128	1056	1171			9.6558	530	587	555	637
	9.6957	4424	4763	4195	5047			9.6957	888	1175	943	1386										9.6957	117	199	169	251			9.6957	367	673	558	875			9.6957	1051	1128	1057	1172			9.6957	530	587	555	637
	9.7356	4424	4763	4198	5051			9.7356	888	1176	945	1388										9.7356	117	199	169	251			9.7356	367	674	559	876			9.7356	1051	1128	1058	1173			9.7356	531	588	556	638
	9.7755	4424	4764	4200	5057			9.7755	888	1176	946	1391										9.7755	117	199	169	251			9.7755	367	674	559	877			9.7755	1051	1128	1058	1173			9.7755	532	589	557	639
	9.8154	4424	4764	4203	5062			9.8154	889	1178	947	1392										9.8154	117	199	169	251			9.8154	367	675	559	877			9.8154	1051	1128	1061	1176			9.8154	532	589	557	639
	9.8553	4424	4764	4206	5067			9.8553	889	1178	947	1395										9.8553	117	199	169	251			9.8553	367	676	560	878			9.8553	1051	1128	1061	1176			9.8553	532	589	557	639
	9.8952	4424	4764	4211	5073			9.8952	889	1178	947	1395										9.8952	117	199	169	251			9.8952	367	678	561	880			9.8952	1051	1128	1061	1176			9.8952	532	589	557	639
	9.9351	4425	4767	4215	5083			9.9351	889	1178	948	1398										9.9351	117	199	169	252			9.9351	367	679	562	881			9.9351	1051	1128	1063	1178			9.9351	532	589	557	639
	9.975	4425	4768	4216	5088			9.975	889	1180	948	1398										9.975	117	199	169	252										9.975	1051	1128	1063	1178			9.975	532	589	557	639
	10.0149	4426	4769	4222	5098			10.0149	889	1180	948	1399										10.0149	117	199	169	252										10.0149	1051	1128	1063	1179			10.0149	533	590	558	640
[truncated: 17 more columns]

## Sheet: -1m 11bp P1, CYT-19
[CYT-19]=0	Bin time(s)	1->2	State 1	2->1	State 2		[CYT-19]=1uM	Bin time(s)	1->2	State 1	2->1	State 2
	0.0399	22	39	47	60		ATP	0.0399	4	7	10	14
	0.0798	158	193	282	308			0.0798	5	13	27	34
	0.1197	494	538	760	804			0.1197	21	32	62	70
	0.1596	1017	1072	1545	1602			0.1596	33	45	105	113
	0.1995	1703	1771	2613	2687			0.1995	58	71	146	156
	0.2394	2205	2287	3340	3425			0.2394	70	85	185	196
	0.2793	2641	2732	3950	4043			0.2793	80	97	220	232
	0.3192	3026	3123	4406	4503			0.3192	98	116	243	255
	0.3591	3388	3500	4817	4921			0.3591	119	139	263	277
	0.399	3734	3853	5218	5324			0.399	126	148	284	300
	0.4389	4049	4177	5538	5654			0.4389	131	154	295	312
	0.4788	4333	4471	5798	5919			0.4788	137	160	308	325
	0.5187	4565	4714	6047	6173			0.5187	141	166	316	333
	0.5586	4815	4973	6274	6404			0.5586	157	185	319	336
	0.5985	5040	5203	6471	6606			0.5985	170	199	327	345
	0.6384	5222	5390	6642	6781			0.6384	177	209	334	353
	0.6783	5400	5583	6787	6930			0.6783	184	217	338	357
	0.7182	5577	5766	6909	7052			0.7182	198	234	346	365
	0.7581	5723	5915	7006	7151			0.7581	209	246	348	367
	0.798	5883	6078	7094	7242			0.798	215	253	349	368
	0.8379	6025	6224	7171	7320			0.8379	220	259	353	372
	0.8778	6136	6340	7254	7404			0.8778	228	269	353	372
	0.9177	6264	6470	7319	7469			0.9177	232	273	356	375
	0.9576	6371	6581	7369	7522			0.9576	238	279	358	377
	0.9975	6458	6672	7420	7576			0.9975	242	285	358	377
	1.0374	6543	6761	7459	7615			1.0374	248	291	360	380
	1.0773	6635	6857	7503	7659			1.0773	249	293	361	381
	1.1172	6719	6942	7542	7699			1.1172	250	295	361	382
	1.1571	6788	7012	7556	7713			1.1571	252	297	363	384
	1.197	6857	7086	7580	7737			1.197	255	301	363	384
	1.2369	6908	7137	7603	7761			1.2369	256	302	365	386
	1.2768	6968	7199	7629	7788			1.2768	262	308	366	388
	1.3167	7032	7265	7649	7809			1.3167	264	311	367	389
	1.3566	7092	7329	7669	7829			1.3566	265	312	367	389
	1.3965	7144	7384	7686	7847			1.3965	266	313	367	389
	1.4364	7195	7439	7700	7861			1.4364	271	321	367	389
	1.4763	7234	7478	7715	7877			1.4763	275	326	367	389
	1.5162	7278	7523	7728	7890			1.5162	281	333	367	389
	1.5561	7309	7556	7745	7908			1.5561	285	337	367	389
	1.596	7335	7583	7759	7922			1.596	290	343	367	389
	1.6359	7368	7620	7770	7933			1.6359	296	349	367	389
	1.6758	7399	7654	7784	7947			1.6758	297	350	367	389
	1.7157	7421	7676	7791	7955			1.7157	298	352	368	390
	1.7556	7437	7692	7803	7967			1.7556	300	354	369	391
	1.7955	7462	7719	7807	7971			1.7955	301	356	369	392
	1.8354	7488	7746	7811	7975			1.8354	305	360	369	392
	1.8753	7511	7771	7815	7980			1.8753	307	362	370	393
	1.9152	7526	7788	7817	7983			1.9152	311	366	370	393
	1.9551	7549	7811	7824	7990			1.9551	314	369	370	393
	1.995	7563	7828	7826	7992			1.995	316	371	370	393
	2.0349	7585	7850	7830	7996			2.0349	316	373	370	393
	2.0748	7603	7870	7831	7998			2.0748	318	375	370	393
	2.1147	7616	7886	7834	8001			2.1147	321	378	370	393
	2.1546	7632	7902	7838	8005			2.1546	323	382	370	393
	2.1945	7648	7918	7842	8010			2.1945	326	385	370	393
	2.2344	7660	7930	7842	8010			2.2344	328	388	370	393
	2.2743	7677	7947	7845	8013			2.2743	329	389	370	393
	2.3142	7685	7956	7849	8017			2.3142	330	391	370	393
	2.3541	7702	7973	7850	8018			2.3541	330	391	371	394
	2.394	7717	7988	7853	8021			2.394	331	393	371	394
	2.4339	7726	7997	7855	8023			2.4339	332	395	371	394
	2.4738	7740	8012	7860	8029			2.4738	334	397	371	394
	2.5137	7752	8025	7863	8032			2.5137	334	397	371	394
	2.5536	7759	8032	7864	8033			2.5536	336	399	371	394
	2.5935	7766	8039	7866	8035			2.5935	337	400	371	394
	2.6334	7771	8045	7866	8035			2.6334	339	402	371	394
	2.6733	7781	8058	7868	8037			2.6733	340	403	371	394
	2.7132	7789	8068	7871	8040			2.7132	341	405	371	394
	2.7531	7795	8075	7875	8044			2.7531	341	405	371	394
	2.793	7795	8076	7876	8045			2.793	343	407	371	394
	2.8329	7796	8077	7878	8049			2.8329	343	407	371	394
	2.8728	7799	8080	7880	8051			2.8728	344	408	371	394
	2.9127	7801	8082	7881	8052			2.9127	345	411	371	394
	2.9526	7803	8085	7882	8053			2.9526	345	413	371	394
	2.9925	7806	8090	7883	8054			2.9925	346	414	371	394
	3.0324	7813	8097	7884	8055			3.0324	346	414	371	394
	3.0723	7820	8104	7885	8056			3.0723	347	415	371	394
	3.1122	7825	8109	7886	8057			3.1122	348	416	371	394
	3.1521	7827	8112	7887	8058			3.1521	348	417	371	394
	3.192	7829	8116	7888	8059			3.192	349	419	371	394
	3.2319	7833	8120	7893	8064			3.2319	350	420	371	394
	3.2718	7836	8123	7895	8066			3.2718	350	420	371	394
	3.3117	7838	8125	7896	8067			3.3117	351	422	371	394
	3.3516	7838	8125	7896	8067			3.3516	354	425	371	394
	3.3915	7840	8128	7897	8068			3.3915	354	425	371	394
	3.4314	7844	8132	7899	8070			3.4314	354	425	371	394
	3.4713	7845	8133	7899	8070			3.4713	354	425	371	394
	3.5112	7847	8136	7899	8071			3.5112	354	426	371	394
	3.5511	7851	8140	7899	8071			3.5511	354	426	371	394
	3.591	7853	8142	7902	8074			3.591	354	426	371	394
	3.6309	7854	8143	7903	8075			3.6309	354	426	371	394
	3.6708	7855	8145	7903	8075			3.6708	354	426	371	394
	3.7107	7857	8147	7903	8075			3.7107	354	426	371	394
	3.7506	7862	8153	7904	8076			3.7506	358	433	371	394
	3.7905	7862	8153	7904	8076			3.7905	358	434	371	394
	3.8304	7863	8154	7905	8078			3.8304	358	434	371	394
	3.8703	7865	8156	7906	8079			3.8703	358	435	371	394
	3.9102	7867	8158	7907	8080			3.9102	358	435	371	394
	3.9501	7867	8158	7907	8080			3.9501	359	436	371	394
	3.99	7867	8159	7908	8081			3.99	359	436	371	394
	4.0299	7867	8159	7908	8081			4.0299	359	436	371	394
	4.0698	7868	8160	7908	8081			4.0698	361	438	371	394
	4.1097	7872	8165	7908	8081			4.1097	361	438	371	394
	4.1496	7873	8167	7908	8081			4.1496	362	439	371	394
	4.1895	7875	8169	7909	8082			4.1895	362	439	371	394
	4.2294	7878	8172	7909	8082			4.2294	362	439	371	394
	4.2693	7880	8176	7910	8083			4.2693	363	440	372	395
	4.3092	7881	8177	7910	8083			4.3092	363	440	372	395
	4.3491	7884	8181	7910	8083			4.3491	364	441	372	395
	4.389	7884	8181	7910	8083			4.389	364	441	372	395
	4.4289	7887	8185	7911	8084			4.4289	364	441	373	396
	4.4688	7888	8186	7911	8084			4.4688	365	442	373	396
	4.5087	7888	8186	7911	8084			4.5087	365	442	373	396
	4.5486	7889	8187	7911	8084			4.5486	365	442	373	396
	4.5885	7891	8189	7911	8084			4.5885	365	442	373	396
	4.6284	7891	8190	7912	8085			4.6284	365	442	373	396
	4.6683	7891	8190	7914	8087			4.6683	365	442	373	396
	4.7082	7892	8191	7914	8087			4.7082	365	442	373	396
	4.7481	7893	8193	7915	8088			4.7481	366	443	373	396
	4.788	7894	8194	7915	8088			4.788	366	443	373	396
	4.8279	7895	8195	7916	8089			4.8279	366	443	373	396
	4.8678	7895	8195	7916	8089			4.8678	367	444	373	396
	4.9077	7896	8196	7916	8089			4.9077	367	444	373	396
	4.9476	7898	8198	7917	8090			4.9476	367	444	373	396
	4.9875	7898	8198	7917	8090			4.9875	367	444	373	396
	5.0274	7899	8199	7918	8091			5.0274	367	444	373	396
	5.0673	7899	8199	7918	8091			5.0673	368	445	373	396
	5.1072	7899	8199	7918	8091			5.1072	369	446	373	396
	5.1471	7899	8199	7919	8092			5.1471	369	447	373	396
	5.187	7900	8200	7920	8093			5.187	369	447	373	397
	5.2269	7901	8201	7922	8095			5.2269	370	449	373	397
	5.2668	7901	8201	7922	8095			5.2668	370	449	373	397
	5.3067	7901	8201	7922	8095			5.3067	370	449	373	397
	5.3466	7902	8202	7922	8095			5.3466	370	449	373	397
	5.3865	7902	8202	7922	8095			5.3865	370	449	373	397
	5.4264	7902	8202	7922	8095			5.4264	371	450	373	397
	5.4663	7902	8202	7922	8095			5.4663	371	450	373	397
	5.5062	7902	8202	7922	8095			5.5062	371	450	373	398
	5.5461	7902	8202	7922	8095			5.5461	371	450	373	398
	5.586	7902	8202	7922	8095			5.586	371	451	373	398
	5.6259	7903	8203	7922	8095			5.6259	371	452	373	398
	5.6658	7903	8203	7922	8095			5.6658	371	452	373	398
	5.7057	7903	8203	7922	8095			5.7057	371	452	373	398
	5.7456	7903	8203	7923	8096			5.7456	371	452	373	398
	5.7855	7904	8204	7923	8096			5.7855	371	452	373	398
	5.8254	7904	8204	7923	8097			5.8254	371	452	373	398
	5.8653	7904	8204	7923	8097			5.8653	371	452	373	398
	5.9052	7905	8206	7923	8097			5.9052	371	452	373	398
	5.9451	7905	8206	7923	8097			5.9451	371	452	373	398
	5.985	7905	8207	7923	8097			5.985	372	453	373	398
	6.0249	7908	8210	7923	8097			6.0249	372	454	373	398
	6.0648	7908	8210	7923	8097			6.0648	372	454	373	398
	6.1047	7908	8210	7923	8097			6.1047	372	454	373	398
	6.1446	7908	8210	7924	8098			6.1446	372	454	373	398
	6.1845	7908	8210	7924	8098			6.1845	372	454	373	398
	6.2244	7910	8212	7924	8098			6.2244	372	455	373	398
	6.2643	7910	8212	7924	8098			6.2643	373	456	373	398
	6.3042	7910	8213	7924	8098			6.3042	373	456	373	398
	6.3441	7912	8215	7924	8098			6.3441	373	456	373	398
	6.384	7912	8215	7924	8098			6.384	373	456	373	398
	6.4239	7912	8215	7924	8098			6.4239	373	456	373	398
	6.4638	7913	8216	7924	8098			6.4638	373	456	373	398
	6.5037	7914	8217	7924	8098			6.5037	373	456	373	398
	6.5436	7914	8218	7924	8098			6.5436	373	456	373	398
	6.5835	7914	8218	7925	8099			6.5835	373	456	373	398
	6.6234	7914	8218	7925	8100			6.6234	373	456	373	398
	6.6633	7914	8220	7926	8101			6.6633	373	456	373	398
	6.7032	7915	8221	7927	8102			6.7032	373	456	373	398
	6.7431	7917	8224	7927	8102			6.7431	373	456	373	398
	6.783	7917	8224	7927	8102			6.783	373	456	373	398
	6.8229	7918	8225	7927	8102			6.8229	373	456	373	398
	6.8628	7919	8226	7927	8102			6.8628	374	457	373	398
	6.9027	7919	8227	7928	8103			6.9027	374	457	373	398
	6.9426	7919	8227	7928	8104			6.9426	374	457	373	398
	6.9825	7919	8227	7929	8105			6.9825	374	457	373	398
	7.0224	7919	8227	7929	8105			7.0224	374	457	373	398
	7.0623	7919	8227	7929	8106			7.0623	374	457	373	398
	7.1022	7919	8228	7929	8106			7.1022	374	457	373	398
	7.1421	7920	8229	7929	8106			7.1421	374	457	373	398
	7.182	7920	8229	7929	8106			7.182	374	457	373	398
	7.2219	7921	8230	7929	8106			7.2219	374	457	373	398
	7.2618	7921	8230	7929	8106			7.2618	374	457	373	398
	7.3017	7921	8230	7929	8106			7.3017	374	458	373	398
	7.3416	7921	8230	7929	8106			7.3416	374	459	373	398
	7.3815	7921	8230	7929	8106			7.3815	374	459	373	398
	7.4214	7921	8230	7929	8107			7.4214	375	460	373	398
	7.4613	7921	8230	7929	8107			7.4613	375	460	373	398
	7.5012	7921	8230	7929	8107			7.5012	375	460	373	398
	7.5411	7921	8230	7929	8108			7.5411	375	460	373	398
	7.581	7922	8231	7929	8108			7.581	375	460	373	398
	7.6209	7922	8233	7929	8108			7.6209	375	460	373	398
	7.6608	7922	8233	7929	8108			7.6608	375	460	373	398
	7.7007	7922	8233	7929	8108			7.7007	375	460	373	398
	7.7406	7922	8233	7929	8108			7.7406	375	460	373	398
	7.7805	7922	8233	7929	8108			7.7805	375	460	373	398
	7.8204	7922	8233	7929	8108			7.8204	375	460	373	398
	7.8603	7922	8233	7929	8108			7.8603	375	460	373	398
	7.9002	7922	8233	7929	8108			7.9002	375	460	373	398
	7.9401	7922	8233	7929	8108			7.9401	375	460	373	398
	7.98	7922	8233	7929	8109			7.98	375	460	373	398
	8.0199	7922	8233	7929	8109			8.0199	375	460	373	398
	8.0598	7922	8233	7929	8109			8.0598	375	460	373	398
	8.0997	7922	8233	7929	8109			8.0997	375	460	373	398
	8.1396	7923	8234	7929	8109			8.1396	375	460	373	398
	8.1795	7923	8234	7929	8109			8.1795	375	460	373	398
	8.2194	7924	8235	7929	8109			8.2194	375	460	373	398
	8.2593	7924	8235	7930	8110			8.2593	375	460	373	398
	8.2992	7924	8235	7930	8110			8.2992	375	460	373	398
	8.3391	7924	8235	7930	8110			8.3391	375	460	373	398
	8.379	7924	8235	7930	8111			8.379	375	460	373	398
	8.4189	7924	8235	7930	8111			8.4189	375	461	373	398
	8.4588	7924	8235	7930	8111			8.4588	375	461	373	398
	8.4987	7924	8235	7930	8111			8.4987	375	461	373	398
	8.5386	7924	8235	7930	8111			8.5386	375	461	373	398
	8.5785	7924	8235	7930	8111			8.5785	375	461	373	398
	8.6184	7924	8235	7931	8112			8.6184	375	461	373	398
	8.6583	7924	8235	7931	8112			8.6583	375	461	373	398
	8.6982	7924	8235	7931	8112			8.6982	375	461	373	398
	8.7381	7924	8235	7931	8112			8.7381	375	461	373	398
	8.778	7924	8235	7932	8113			8.778	375	461	373	398
	8.8179	7924	8235	7932	8113			8.8179	375	461	373	398
	8.8578	7925	8236	7932	8114			8.8578	375	461	373	398
	8.8977	7925	8237	7932	8114			8.8977	375	461	373	398
	8.9376	7926	8238	7932	8114			8.9376	375	461	373	398
	8.9775	7926	8238	7932	8114			8.9775	375	461	373	398
	9.0174	7926	8238	7932	8114			9.0174	376	462	373	398
	9.0573	7926	8238	7932	8114			9.0573	376	462	373	398
	9.0972	7926	8238	7932	8114			9.0972	376	462	373	398
	9.1371	7926	8238	7932	8114			9.1371	376	462	373	398
	9.177	7926	8238	7932	8114			9.177	376	462	373	398
	9.2169	7927	8239	7932	8114			9.2169	376	462	373	398
	9.2568	7927	8240	7932	8114			9.2568	376	462	373	398
	9.2967	7927	8240	7932	8114			9.2967	376	462	373	398
	9.3366	7927	8240	7932	8114			9.3366	376	462	373	398
	9.3765	7927	8240	7932	8114			9.3765	377	463	373	398
	9.4164	7927	8240	7932	8114			9.4164	377	463	373	398
	9.4563	7927	8240	7932	8114			9.4563	377	463	373	398
	9.4962	7927	8240	7932	8114			9.4962	377	463	373	398
	9.5361	7928	8241	7932	8114			9.5361	377	463	373	398
	9.576	7928	8241	7932	8114			9.576	377	463	373	398
	9.6159	7928	8241	7932	8114			9.6159	377	463	373	398
	9.6558	7928	8241	7932	8114			9.6558	377	463	373	398
	9.6957	7928	8241	7932	8114			9.6957	377	463	373	398
	9.7356	7928	8241	7932	8114			9.7356	377	463	373	398
	9.7755	7929	8242	7932	8114			9.7755	377	463	373	398
	9.8154	7929	8242	7932	8114			9.8154	377	463	373	398
	9.8553	7930	8244	7932	8114			9.8553	377	463	373	398
	9.8952	7930	8244	7932	8114			9.8952	377	463	373	398
	9.9351	7930	8244	7932	8114			9.9351	377	463	373	398
	9.975	7930	8245	7932	8114			9.975	377	463	373	398
	10.0149	7930	8245	7932	8114			10.0149	377	463	373	398

## Sheet: -3m 11bp P1, CYT-19
[CYT-19]=0	Bin time(s)	1->2	State 1	2->1	State 2		[CYT-19]=2uM	Bin time(s)	1->2	State 1	2->1	State 2
	0.0399	4	8	17	22		ATP	0.0399	1	3	8	13
	0.0798	35	41	88	96			0.0798	2	5	32	39
	0.1197	91	101	231	242			0.1197	6	10	50	57
	0.1596	178	190	439	454			0.1596	7	12	85	94
	0.1995	290	303	675	691			0.1995	9	14	110	120
	0.2394	380	395	841	860			0.2394	12	19	127	138
	0.2793	463	482	976	996			0.2793	18	26	133	144
	0.3192	536	557	1082	1103			0.3192	21	29	136	147
	0.3591	590	614	1163	1185			0.3591	27	35	139	151
	0.399	659	684	1252	1275			0.399	30	38	140	152
	0.4389	719	744	1310	1334			0.4389	33	42	145	157
	0.4788	762	787	1362	1386			0.4788	37	46	147	159
	0.5187	809	835	1398	1423			0.5187	38	47	150	162
	0.5586	862	891	1435	1461			0.5586	38	49	154	166
	0.5985	900	929	1460	1488			0.5985	40	54	155	168
	0.6384	949	980	1486	1514			0.6384	43	57	155	168
	0.6783	984	1015	1503	1532			0.6783	46	61	155	168
	0.7182	1015	1046	1519	1548			0.7182	50	65	156	169
	0.7581	1044	1077	1542	1572			0.7581	52	68	157	170
	0.798	1079	1112	1558	1589			0.798	52	68	157	170
	0.8379	1109	1143	1569	1601			0.8379	54	70	157	170
	0.8778	1134	1169	1575	1607			0.8778	58	76	159	172
	0.9177	1164	1201	1580	1612			0.9177	62	81	160	173
	0.9576	1187	1226	1591	1623			0.9576	64	83	160	173
	0.9975	1214	1253	1599	1631			0.9975	65	84	160	173
	1.0374	1232	1271	1604	1636			1.0374	68	89	160	173
	1.0773	1256	1299	1604	1637			1.0773	69	90	161	174
	1.1172	1280	1323	1608	1642			1.1172	70	92	161	174
	1.1571	1302	1345	1611	1645			1.1571	71	93	161	174
	1.197	1318	1361	1617	1651			1.197	71	93	162	175
	1.2369	1333	1376	1620	1654			1.2369	74	96	162	175
	1.2768	1348	1392	1623	1657			1.2768	76	98	165	178
	1.3167	1366	1412	1624	1658			1.3167	79	102	165	178
	1.3566	1386	1432	1626	1660			1.3566	82	106	166	180
	1.3965	1398	1444	1630	1664			1.3965	84	108	166	180
	1.4364	1407	1454	1630	1664			1.4364	85	110	166	180
	1.4763	1415	1462	1630	1664			1.4763	86	112	166	180
	1.5162	1427	1474	1630	1664			1.5162	88	114	167	181
	1.5561	1434	1481	1631	1665			1.5561	88	114	167	181
	1.596	1440	1487	1633	1667			1.596	90	116	167	181
	1.6359	1443	1493	1633	1667			1.6359	92	118	167	181
	1.6758	1454	1505	1633	1667			1.6758	94	121	167	181
	1.7157	1460	1511	1636	1670			1.7157	96	123	168	182
	1.7556	1471	1522	1637	1671			1.7556	96	123	168	182
	1.7955	1479	1530	1639	1673			1.7955	96	123	168	182
	1.8354	1485	1536	1640	1674			1.8354	97	124	168	182
	1.8753	1491	1542	1640	1674			1.8753	97	124	169	183
	1.9152	1499	1550	1640	1674			1.9152	99	126	169	183
	1.9551	1506	1558	1641	1675			1.9551	99	127	169	183
	1.995	1512	1564	1641	1675			1.995	101	129	169	183
	2.0349	1518	1570	1642	1676			2.0349	101	130	169	183
	2.0748	1528	1581	1642	1676			2.0748	103	132	169	183
	2.1147	1534	1588	1642	1676			2.1147	103	133	169	183
	2.1546	1541	1596	1642	1676			2.1546	104	134	169	183
	2.1945	1544	1599	1642	1676			2.1945	107	137	169	183
	2.2344	1550	1605	1642	1676			2.2344	109	139	169	183
	2.2743	1553	1608	1643	1677			2.2743	110	140	169	183
	2.3142	1556	1611	1643	1677			2.3142	110	140	169	183
	2.3541	1557	1613	1643	1678			2.3541	110	141	169	183
	2.394	1561	1617	1643	1679			2.394	112	143	169	183
	2.4339	1563	1619	1643	1679			2.4339	112	144	169	183
	2.4738	1563	1619	1643	1679			2.4738	114	146	169	183
	2.5137	1567	1623	1643	1679			2.5137	116	148	169	183
	2.5536	1569	1625	1643	1679			2.5536	117	150	169	183
	2.5935	1572	1628	1643	1679			2.5935	117	150	169	183
	2.6334	1576	1632	1643	1679			2.6334	117	150	169	183
	2.6733	1582	1638	1643	1679			2.6733	117	151	169	183
	2.7132	1582	1638	1643	1679			2.7132	118	153	169	183
	2.7531	1582	1638	1643	1679			2.7531	119	155	169	183
	2.793	1586	1642	1643	1679			2.793	120	157	169	183
	2.8329	1586	1642	1643	1679			2.8329	120	158	169	183
	2.8728	1589	1645	1643	1679			2.8728	120	158	169	183
	2.9127	1590	1646	1643	1679			2.9127	121	159	169	183
	2.9526	1592	1648	1643	1679			2.9526	121	159	169	183
	2.9925	1597	1653	1643	1679			2.9925	122	160	170	184
	3.0324	1598	1654	1643	1679			3.0324	122	160	170	184
	3.0723	1598	1654	1643	1679			3.0723	122	160	170	184
	3.1122	1602	1658	1643	1679			3.1122	124	162	170	184
	3.1521	1603	1659	1643	1679			3.1521	125	164	170	184
	3.192	1603	1659	1643	1679			3.192	125	165	170	184
	3.2319	1605	1661	1643	1679			3.2319	125	165	170	184
	3.2718	1607	1663	1643	1679			3.2718	125	165	170	184
	3.3117	1607	1663	1644	1680			3.3117	126	166	170	184
	3.3516	1609	1665	1644	1680			3.3516	127	167	171	185
	3.3915	1609	1665	1644	1680			3.3915	128	168	171	185
	3.4314	1609	1665	1644	1680			3.4314	129	170	171	185
	3.4713	1611	1667	1644	1680			3.4713	130	173	171	185
	3.5112	1612	1668	1644	1680			3.5112	130	173	171	185
	3.5511	1612	1668	1644	1680			3.5511	131	174	171	185
	3.591	1613	1669	1644	1681			3.591	131	174	171	185
	3.6309	1615	1672	1644	1681			3.6309	133	176	171	185
	3.6708	1615	1672	1644	1681			3.6708	134	177	171	185
	3.7107	1617	1674	1644	1681			3.7107	134	177	171	185
	3.7506	1618	1675	1644	1681			3.7506	134	177	171	185
	3.7905	1618	1676	1644	1681			3.7905	134	177	171	185
	3.8304	1618	1676	1644	1681			3.8304	134	177	171	185
	3.8703	1619	1677	1644	1681			3.8703	136	179	171	185
	3.9102	1619	1677	1644	1681			3.9102	138	182	171	185
	3.9501	1619	1677	1644	1681			3.9501	139	183	171	185
	3.99	1619	1677	1644	1681			3.99	139	184	171	185
	4.0299	1619	1678	1644	1681			4.0299	139	184	171	185
	4.0698	1619	1678	1644	1681			4.0698	139	184	171	185
	4.1097	1621	1680	1644	1681			4.1097	139	185	171	185
	4.1496	1622	1681	1644	1681			4.1496	142	188	171	185
	4.1895	1623	1682	1644	1681			4.1895	142	188	171	185
	4.2294	1624	1683	1644	1681			4.2294	143	189	171	185
	4.2693	1625	1684	1644	1681			4.2693	143	189	171	185
	4.3092	1625	1684	1644	1681			4.3092	143	189	171	185
	4.3491	1626	1685	1644	1681			4.3491	143	189	171	185
	4.389	1626	1685	1644	1681			4.389	144	190	171	185
	4.4289	1626	1685	1644	1681			4.4289	144	191	171	185
	4.4688	1626	1685	1644	1681			4.4688	144	192	171	185
	4.5087	1627	1686	1644	1681			4.5087	145	193	171	185
	4.5486	1627	1686	1644	1681			4.5486	145	193	171	185
	4.5885	1628	1687	1644	1681			4.5885	145	193	171	185
	4.6284	1631	1690	1644	1681			4.6284	145	193	171	185
	4.6683	1632	1691	1644	1681			4.6683	146	194	171	185
	4.7082	1632	1691	1644	1681			4.7082	147	197	171	185
	4.7481	1632	1691	1644	1681			4.7481	147	198	171	185
	4.788	1632	1691	1644	1681			4.788	148	199	171	185
	4.8279	1632	1691	1644	1681			4.8279	148	199	171	185
	4.8678	1632	1691	1644	1681			4.8678	149	200	172	186
	4.9077	1632	1691	1644	1681			4.9077	149	200	172	186
	4.9476	1632	1691	1644	1681			4.9476	150	201	172	186
	4.9875	1633	1692	1644	1681			4.9875	151	202	172	186
	5.0274	1633	1692	1644	1681			5.0274	151	202	172	186
	5.0673	1633	1692	1644	1681			5.0673	151	203	172	186
	5.1072	1634	1693	1644	1681			5.1072	152	205	172	186
	5.1471	1635	1694	1644	1681			5.1471	152	207	172	186
	5.187	1635	1694	1644	1681			5.187	152	208	172	186
	5.2269	1635	1694	1644	1681			5.2269	153	209	172	186
	5.2668	1636	1695	1644	1682			5.2668	153	209	172	186
	5.3067	1636	1695	1644	1682			5.3067	153	209	172	186
	5.3466	1636	1695	1644	1682			5.3466	153	209	172	186
	5.3865	1636	1695	1644	1682			5.3865	153	209	172	186
	5.4264	1636	1695	1644	1682			5.4264	153	209	172	186
	5.4663	1636	1695	1644	1682			5.4663	153	209	172	186
	5.5062	1636	1695	1644	1682			5.5062	153	209	172	186
	5.5461	1636	1695	1644	1682			5.5461	153	209	172	186
	5.586	1637	1696	1644	1682			5.586	154	210	172	186
	5.6259	1637	1696	1644	1682			5.6259	154	210	172	186
	5.6658	1637	1696	1644	1682			5.6658	154	212	172	186
	5.7057	1637	1696	1644	1682			5.7057	156	214	172	186
	5.7456	1637	1696	1644	1682			5.7456	156	214	172	186
	5.7855	1637	1696	1644	1682			5.7855	156	216	172	186
	5.8254	1637	1696	1644	1682			5.8254	156	216	172	186
	5.8653	1637	1696	1644	1682			5.8653	157	217	172	186
	5.9052	1637	1696	1644	1682			5.9052	157	217	172	186
	5.9451	1638	1697	1644	1682			5.9451	157	217	172	186
	5.985	1638	1697	1644	1682			5.985	157	217	172	186
	6.0249	1639	1698	1645	1683			6.0249	157	217	172	186
	6.0648	1639	1698	1645	1683			6.0648	157	218	172	186
	6.1047	1639	1698	1645	1683			6.1047	158	219	172	186
	6.1446	1639	1698	1645	1684			6.1446	160	221	172	186
	6.1845	1639	1698	1645	1684			6.1845	160	221	172	186
	6.2244	1640	1699	1645	1684			6.2244	160	221	172	186
	6.2643	1641	1700	1645	1684			6.2643	160	221	172	186
	6.3042	1641	1700	1645	1684			6.3042	161	223	172	186
	6.3441	1642	1701	1645	1684			6.3441	162	224	172	186
	6.384	1642	1701	1645	1684			6.384	162	224	172	186
	6.4239	1642	1701	1645	1684			6.4239	162	225	172	186
	6.4638	1642	1701	1645	1684			6.4638	162	225	172	186
	6.5037	1643	1702	1645	1684			6.5037	162	225	172	186
	6.5436	1643	1702	1645	1684			6.5436	162	225	172	186
	6.5835	1644	1703	1645	1684			6.5835	162	227	172	186
	6.6234	1644	1703	1645	1684			6.6234	162	228	172	186
	6.6633	1645	1704	1645	1684			6.6633	162	228	172	186
	6.7032	1645	1704	1645	1684			6.7032	162	228	172	186
	6.7431	1646	1705	1645	1684			6.7431	162	228	172	186
	6.783	1646	1705	1645	1684			6.783	162	228	172	186
	6.8229	1646	1705	1645	1684			6.8229	163	230	172	186
	6.8628	1646	1705	1645	1684			6.8628	163	230	172	186
	6.9027	1646	1705	1645	1684			6.9027	163	232	172	186
	6.9426	1646	1705	1645	1684			6.9426	164	234	172	186
	6.9825	1648	1707	1645	1684			6.9825	164	234	172	186
	7.0224	1648	1707	1645	1684			7.0224	164	235	172	186
	7.0623	1648	1707	1645	1684			7.0623	164	235	172	186
	7.1022	1648	1707	1645	1684			7.1022	164	236	172	186
	7.1421	1648	1707	1645	1684			7.1421	164	236	172	186
	7.182	1648	1707	1645	1684			7.182	164	237	172	186
	7.2219	1648	1707	1645	1684			7.2219	164	237	172	186
	7.2618	1648	1707	1645	1684			7.2618	164	237	172	186
	7.3017	1648	1707	1645	1684			7.3017	164	237	172	186
	7.3416	1648	1707	1645	1684			7.3416	164	237	172	186
	7.3815	1649	1708	1645	1684			7.3815	164	238	172	186
	7.4214	1649	1708	1645	1684			7.4214	166	240	172	186
	7.4613	1650	1709	1645	1684			7.4613	167	242	172	186
	7.5012	1651	1710	1645	1684			7.5012	167	242	172	186
	7.5411	1651	1710	1645	1684			7.5411	167	243	172	186
	7.581	1652	1711	1645	1684			7.581	167	244	173	187
	7.6209	1652	1711	1645	1684			7.6209	167	245	173	187
	7.6608	1652	1711	1645	1684			7.6608	167	245	173	187
	7.7007	1652	1711	1645	1684			7.7007	167	245	173	187
	7.7406	1652	1711	1645	1684			7.7406	168	246	173	187
	7.7805	1652	1711	1645	1684			7.7805	168	249	173	187
	7.8204	1652	1711	1645	1684			7.8204	169	251	173	187
	7.8603	1652	1711	1645	1684			7.8603	169	251	173	187
	7.9002	1652	1711	1645	1684			7.9002	170	252	173	187
	7.9401	1652	1711	1645	1684			7.9401	170	253	173	187
	7.98	1652	1711	1645	1684			7.98	171	254	173	187
	8.0199	1652	1711	1645	1684			8.0199	171	255	173	187
	8.0598	1652	1711	1645	1684			8.0598	171	255	173	187
	8.0997	1652	1711	1645	1684			8.0997	171	255	173	187
	8.1396	1653	1712	1645	1684			8.1396	172	256	173	187
	8.1795	1654	1713	1645	1684			8.1795	172	256	173	187
	8.2194	1654	1713	1645	1684			8.2194	172	256	173	187
	8.2593	1654	1713	1645	1684			8.2593	173	257	173	187
	8.2992	1654	1713	1645	1684			8.2992	173	257	173	187
	8.3391	1654	1713	1645	1684			8.3391	173	258	173	187
	8.379	1654	1713	1645	1684			8.379	173	258	173	187
	8.4189	1654	1713	1645	1684			8.4189	173	258	173	187
	8.4588	1654	1713	1645	1684			8.4588	173	259	173	187
	8.4987	1654	1713	1645	1684			8.4987	173	259	173	187
	8.5386	1654	1713	1645	1684			8.5386	173	259	173	187
	8.5785	1654	1713	1645	1684			8.5785	173	259	173	187
	8.6184	1654	1713	1645	1684			8.6184	173	259	173	187
	8.6583	1654	1713	1645	1684			8.6583	173	259	173	187
	8.6982	1654	1713	1645	1684			8.6982	173	259	173	187
	8.7381	1654	1713	1645	1684			8.7381	173	262	173	187
	8.778	1654	1713	1645	1684			8.778	173	262	173	187
	8.8179	1654	1714	1645	1684			8.8179	173	262	173	187
	8.8578	1654	1714	1645	1684			8.8578	173	262	173	187
	8.8977	1654	1714	1645	1684			8.8977	174	263	173	187
	8.9376	1654	1714	1645	1684			8.9376	175	265	173	187
	8.9775	1654	1714	1645	1684			8.9775	175	265	173	187
	9.0174	1654	1714	1645	1684			9.0174	175	265	173	187
	9.0573	1654	1714	1645	1684			9.0573	175	265	173	187
	9.0972	1654	1714	1645	1684			9.0972	175	265	173	187
	9.1371	1654	1714	1645	1684			9.1371	175	265	173	187
	9.177	1654	1714	1645	1684			9.177	175	265	173	187
	9.2169	1654	1714	1645	1684			9.2169	175	266	173	187
	9.2568	1654	1714	1645	1684			9.2568	175	266	173	187
	9.2967	1654	1714	1645	1684			9.2967	175	267	173	187
	9.3366	1654	1714	1645	1684			9.3366	175	267	173	187
	9.3765	1654	1714	1645	1684			9.3765	175	268	173	187
	9.4164	1654	1714	1645	1684			9.4164	175	268	173	187
	9.4563	1654	1714	1645	1684			9.4563	175	269	173	187
	9.4962	1654	1714	1645	1684			9.4962	175	269	173	187
	9.5361	1654	1714	1645	1684			9.5361	175	269	173	187
	9.576	1654	1714	1645	1684			9.576	175	269	173	187
	9.6159	1654	1714	1645	1684			9.6159	175	269	173	187
	9.6558	1654	1714	1645	1684			9.6558	175	270	173	187
	9.6957	1654	1714	1645	1684			9.6957	175	270	173	187
	9.7356	1654	1714	1645	1684			9.7356	175	270	173	187
	9.7755	1654	1714	1645	1684			9.7755	175	271	173	187
	9.8154	1654	1714	1645	1684			9.8154	175	271	173	188
	9.8553	1654	1714	1645	1684			9.8553	175	271	173	188
	9.8952	1654	1714	1645	1684			9.8952	175	271	173	188
	9.9351	1654	1714	1645	1684			9.9351	175	271	173	188
	9.975	1654	1714	1645	1684			9.975	175	271	173	188
	10.0149	1654	1714	1645	1684			10.0149	175	271	173	188

## Sheet: -1d 6bp P1, CYT-19
[CYT-19]=0	Bin time(s)	State 1	State 2	[CYT-19]=1uM	Bin time(s)	1->2	State 1	State 2
	0.0399	1	0	AMPPNP	0.108	5	7	8
	0.0798	1	0		0.216	13	18	23
	0.1197	4	2		0.324	29	34	34
	0.1596	7	5		0.432	41	46	40
	0.1995	12	6		0.54	48	53	43
	0.2394	18	9		0.648	58	64	45
	0.2793	27	9		0.756	68	74	49
	0.3192	34	11		0.864	70	77	51
	0.3591	41	11		0.972	76	84	53
	0.399	50	11		1.08	76	88	56
	0.4389	54	13		1.188	79	94	57
	0.4788	59	13		1.296	81	98	58
	0.5187	61	13		1.404	83	101	60
	0.5586	64	14		1.512	86	105	63
	0.5985	69	15		1.62	89	108	66
	0.6384	73	15		1.728	90	110	72
	0.6783	77	15		1.836	93	113	76
	0.7182	80	15		1.944	95	116	76
	0.7581	82	15		2.052	95	118	79
	0.798	86	16		2.16	96	120	79
	0.8379	86	17		2.268	96	120	82
	0.8778	88	19		2.376	98	123	87
	0.9177	88	19		2.484	100	127	90
	0.9576	89	19		2.592	101	130	90
	0.9975	90	19		2.7	102	131	94
	1.0374	90	19		2.808	103	132	96
	1.0773	91	19		2.916	105	134	98
	1.1172	91	20		3.024	105	134	102
	1.1571	91	21		3.132	105	134	102
	1.197	91	21		3.24	105	134	103
	1.2369	92	21		3.348	106	135	103
	1.2768	92	21		3.456	106	135	106
	1.3167	92	21		3.564	107	137	108
	1.3566	92	21		3.672	107	138	109
	1.3965	92	21		3.78	107	138	110
	1.4364	92	21		3.888	107	138	112
	1.4763	92	23		3.996	107	138	114
	1.5162	93	25		4.104	108	139	116
	1.5561	95	26		4.212	108	140	119
	1.596	95	26		4.32	109	141	121
	1.6359	98	26		4.428	110	145	123
	1.6758	98	27		4.536	112	148	126
	1.7157	98	27		4.644	113	150	128
	1.7556	99	28		4.752	113	152	129
	1.7955	99	30		4.86	113	152	129
	1.8354	99	31		4.968	114	153	132
	1.8753	99	31		5.076	114	153	132
	1.9152	100	31		5.184	115	155	132
	1.9551	100	32		5.292	116	156	133
	1.995	100	32		5.4	116	157	135
	2.0349	100	32		5.508	117	158	137
	2.0748	100	33		5.616	117	159	137
	2.1147	100	33		5.724	117	160	137
	2.1546	100	34		5.832	117	160	141
	2.1945	101	34		5.94	117	161	141
	2.2344	101	34		6.048	117	161	142
	2.2743	101	35		6.156	118	162	143
	2.3142	101	35		6.264	118	162	146
	2.3541	101	35		6.372	118	162	146
	2.394	101	36		6.48	118	163	147
	2.4339	101	36		6.588	118	163	147
	2.4738	101	36		6.696	118	164	150
	2.5137	101	37		6.804	118	164	153
	2.5536	101	37		6.912	118	165	154
	2.5935	101	37		7.02	118	165	155
	2.6334	101	39		7.128	118	165	155
	2.6733	101	40		7.236	118	167	155
	2.7132	101	40		7.344	118	167	156
	2.7531	101	41		7.452	118	167	156
	2.793	101	43		7.56	118	167	157
	2.8329	101	43		7.668	119	168	158
	2.8728	101	43		7.776	119	168	159
	2.9127	101	44		7.884	120	169	159
	2.9526	101	45		7.992	120	169	159
	2.9925	101	45		8.1	120	169	159
	3.0324	101	46		8.208	120	169	159
	3.0723	102	46		8.316	120	169	159
	3.1122	102	46		8.424	120	169	159
	3.1521	102	47		8.532	120	170	159
	3.192	102	47		8.64	120	171	160
	3.2319	102	47		8.748	120	171	161
	3.2718	102	47		8.856	120	171	161
	3.3117	102	48		8.964	120	172	162
	3.3516	103	48		9.072	120	172	163
	3.3915	103	48		9.18	120	172	163
	3.4314	103	48		9.288	120	172	164
	3.4713	103	48		9.396	120	172	164
	3.5112	103	48		9.504	120	172	164
	3.5511	103	50		9.612	120	172	167
	3.591	103	50		9.72	120	172	167
	3.6309	103	50		9.828	120	172	170
	3.6708	103	50		9.936	120	172	170
	3.7107	104	50		10.044	120	172	170
	3.7506	104	50
	3.7905	104	50
	3.8304	105	52
	3.8703	105	53
	3.9102	105	53
	3.9501	105	53
	3.99	105	53
	4.0299	105	53
	4.0698	105	53
	4.1097	105	54
	4.1496	105	54
	4.1895	105	55
	4.2294	105	56
	4.2693	105	56
	4.3092	105	56
	4.3491	105	56
	4.389	105	56
	4.4289	105	57
	4.4688	105	57
	4.5087	106	57
	4.5486	106	59
	4.5885	106	59
	4.6284	106	60
	4.6683	106	61
	4.7082	106	61
	4.7481	106	61
	4.788	106	61
	4.8279	106	62
	4.8678	106	62
	4.9077	106	63
	4.9476	106	64
	4.9875	106	64
	5.0274	106	65
	5.0673	107	65
	5.1072	107	65
	5.1471	107	65
	5.187	107	66
	5.2269	107	66
	5.2668	107	66
	5.3067	107	66
	5.3466	107	66
	5.3865	107	67
	5.4264	107	67
	5.4663	107	68
	5.5062	107	68
	5.5461	107	70
	5.586	107	70
	5.6259	107	71
	5.6658	107	72
	5.7057	107	72
	5.7456	107	72
	5.7855	107	72
	5.8254	107	73
	5.8653	107	73
	5.9052	107	73
	5.9451	107	73
	5.985	107	73
	6.0249	107	73
	6.0648	107	73
	6.1047	107	74
	6.1446	107	74
	6.1845	107	74
	6.2244	107	74
	6.2643	107	74
	6.3042	107	74
	6.3441	107	74
	6.384	107	74
	6.4239	107	75
	6.4638	107	76
	6.5037	107	76
	6.5436	107	76
	6.5835	107	76
	6.6234	107	77
	6.6633	107	77
	6.7032	107	77
	6.7431	107	77
	6.783	107	77
	6.8229	107	78
	6.8628	107	79
	6.9027	107	79
	6.9426	107	80
	6.9825	107	80
	7.0224	107	80
	7.0623	107	80
	7.1022	107	81
	7.1421	107	81
	7.182	107	81
	7.2219	107	82
	7.2618	107	82
	7.3017	107	83
	7.3416	107	83
	7.3815	108	83
	7.4214	108	83
	7.4613	108	83
	7.5012	108	83
	7.5411	108	83
	7.581	108	83
	7.6209	108	83
	7.6608	108	85
	7.7007	108	85
	7.7406	108	85
	7.7805	109	85
	7.8204	109	85
	7.8603	109	85
	7.9002	109	85
	7.9401	109	85
	7.98	109	85
	8.0199	109	86
	8.0598	109	86
	8.0997	109	87
	8.1396	109	87
	8.1795	109	87
	8.2194	109	87
	8.2593	109	87
	8.2992	109	87
	8.3391	109	87
	8.379	109	87
	8.4189	109	87
	8.4588	109	87
	8.4987	109	88
	8.5386	109	88
	8.5785	109	88
	8.6184	109	89
	8.6583	109	89
	8.6982	109	89
	8.7381	109	89
	8.778	109	89
	8.8179	109	89
	8.8578	109	89
	8.8977	110	89
	8.9376	110	90
	8.9775	110	90
	9.0174	110	91
	9.0573	110	91
	9.0972	110	91
	9.1371	110	93
	9.177	110	93
	9.2169	110	93
	9.2568	110	93
	9.2967	110	93
	9.3366	110	93
	9.3765	110	93
	9.4164	110	93
	9.4563	110	93
	9.4962	110	93
	9.5361	110	93
	9.576	110	94
	9.6159	110	94
	9.6558	110	94
	9.6957	110	95
	9.7356	110	95
	9.7755	110	95
	9.8154	110	96
	9.8553	110	96
	9.8952	111	97
	9.9351	111	97
	9.975	111	97
	10.0149	111	97

## Sheet: -1d 11bp P1, Ded1
[Ded1]=0	Bin time(s)	1->2	State 1	2->1	State 2		[Ded1]=50nM	Bin time(s)	1->2	State 1	2->1	State 2		[Ded1]=100nM	Bin time(s)	1->2	State 1	2->1	State 2		[Ded1]=100nM	Bin time(s)	1->2	State 1	2->1	State 2		[Ded1]=200nM	Bin time(s)	1->2	State 1	2->1	State 2		[Ded1]=900nM	Bin time(s)	1->2	State 1		Bin time(s)	1->2	State 1			Bin time(s)	frac. Undocked lifetimes		Bin time (s)	frac. Undocked lifetimes
	0.1	109	118	26	29		ATP	0.1	15	20	11	13		AMPPNP	0.1	39	42	11	14		no nt	0.1	26	26	6	9		ATP	0.1	79	83	23	27		AMPPNP	0.04	1	2	0.0165289	0.1	52	57	0.0899054		0.04	0.0165289		0.04	0.0165289
	0.2	333	351	56	65			0.2	54	62	30	35			0.2	100	108	29	34			0.2	87	88	13	20			0.2	194	205	41	49			0.08	5	9	0.0743802	0.2	126	137	0.216088		0.08	0.0743802		0.2	0.206612
	0.3	558	579	105	121			0.3	105	115	47	57			0.3	156	169	43	49			0.3	130	132	17	24			0.3	297	310	63	75			0.12	8	13	0.107438	0.3	193	205	0.323344		0.1	0.0899054		0.32	0.38843
	0.4	766	787	147	167			0.4	124	136	57	69			0.4	218	233	56	66			0.4	182	186	27	34			0.4	405	421	87	102			0.16	14	20	0.165289	0.4	262	277	0.436909		0.12	0.107438		0.48	0.586777
	0.5	936	959	201	223			0.5	134	147	67	80			0.5	284	300	72	83			0.5	245	250	42	49			0.5	513	535	128	148			0.2	19	25	0.206612	0.5	325	343	0.541009		0.16	0.165289		0.6	0.607256
	0.6	1033	1057	246	271			0.6	148	163	73	86			0.6	331	347	92	105			0.6	276	281	55	63			0.6	560	583	152	177			0.24	26	32	0.264463	0.6	365	385	0.607256		0.2	0.206612		0.76	0.677686
	0.7	1096	1121	276	308			0.7	156	177	78	93			0.7	358	374	104	117			0.7	307	312	63	73			0.7	608	632	173	201			0.28	34	40	0.330579	0.7	398	419	0.660883		0.2	0.216088		0.9	0.750789
	0.8	1142	1168	305	338			0.8	160	182	83	100			0.8	377	395	119	136			0.8	324	329	71	82			0.8	638	664	189	220			0.32	41	47	0.38843	0.8	422	444	0.700315		0.24	0.264463		1.04	0.77686
	0.9	1182	1209	349	386			0.9	166	188	89	106			0.9	393	411	134	151			0.9	345	351	79	92			0.9	668	696	206	243			0.36	48	56	0.46281	0.9	453	476	0.750789		0.28	0.330579		1.2	0.793388
	1	1213	1242	377	415			1	170	192	94	112			1	400	418	142	160			1	353	359	85	99			1	685	714	221	258			0.4	53	61	0.504132	1	472	495	0.780757		0.3	0.323344		1.32	0.809917
	1.1	1244	1274	405	447			1.1	173	196	99	120			1.1	411	431	152	171			1.1	361	367	92	106			1.1	704	734	231	270			0.44	58	66	0.545455	1.1	487	510	0.804416		0.32	0.38843		1.48	0.818182
	1.2	1259	1291	437	483			1.2	176	199	103	124			1.2	424	446	158	177			1.2	366	372	99	113			1.2	716	748	249	291			0.48	62	71	0.586777	1.2	500	523	0.824921		0.36	0.46281		1.6	0.892744
	1.3	1284	1319	469	517			1.3	177	201	106	127			1.3	431	454	170	191			1.3	374	380	106	124			1.3	729	763	264	311			0.52	65	74	0.61157	1.3	512	536	0.845426		0.4	0.504132		1.76	0.842975
	1.4	1302	1337	488	540			1.4	177	201	110	132			1.4	435	458	177	198			1.4	377	383	116	136			1.4	736	772	285	336			0.56	65	74	0.61157	1.4	523	548	0.864353		0.4	0.436909		1.9	0.913249
	1.5	1313	1348	511	566			1.5	181	205	114	136			1.5	442	465	186	209			1.5	380	386	125	147			1.5	749	785	297	350			0.6	66	75	0.619835	1.5	529	556	0.876972		0.44	0.545455		2.04	0.876033
	1.6	1318	1353	536	594			1.6	182	206	115	137			1.6	450	473	191	215			1.6	384	390	128	151			1.6	758	794	307	366			0.64	67	76	0.628099	1.6	538	566	0.892744		0.48	0.586777		2.2	0.892562
	1.7	1327	1364	565	626			1.7	185	209	117	139			1.7	452	475	199	225			1.7	385	391	134	157			1.7	765	802	319	381			0.68	69	78	0.644628	1.7	541	569	0.897476		0.5	0.541009		2.32	0.892562
	1.8	1331	1368	583	645			1.8	186	211	118	142			1.8	458	482	207	233			1.8	388	394	138	163			1.8	771	808	332	397			0.72	71	80	0.661157	1.8	547	575	0.90694		0.52	0.61157		2.48	0.892562
	1.9	1339	1376	599	662			1.9	186	211	123	148			1.9	460	484	211	238			1.9	391	397	141	168			1.9	777	816	339	406			0.76	72	82	0.677686	1.9	551	579	0.913249		0.56	0.61157		2.6	0.954259
	2	1341	1379	613	677			2	187	212	126	152			2	463	487	220	248			2	393	399	148	176			2	782	821	353	422			0.8	74	84	0.694215	2	555	586	0.92429		0.6	0.619835		2.76	0.909091
	2.1	1341	1379	630	701			2.1	187	212	128	156			2.1	465	489	225	256			2.1	393	399	152	181			2.1	784	824	365	441			0.84	75	86	0.710744	2.1	557	589	0.929022		0.6	0.607256		2.9	0.9653
	2.2	1347	1386	647	720			2.2	188	213	134	162			2.2	469	493	232	263			2.2	393	400	159	189			2.2	785	827	368	445			0.88	77	88	0.727273	2.2	559	593	0.935331		0.64	0.628099		3.04	0.917355
	2.3	1352	1391	666	742			2.3	189	215	137	167			2.3	473	497	234	265			2.3	394	401	162	193			2.3	786	829	375	453			0.92	77	88	0.727273	2.3	562	596	0.940063		0.68	0.644628		3.2	0.917355
	2.4	1356	1395	690	771			2.4	190	216	138	168			2.4	475	500	245	277			2.4	394	401	163	194			2.4	788	832	383	462			0.96	80	92	0.760331	2.4	565	599	0.944795		0.7	0.660883		3.32	0.92562
	2.5	1361	1400	702	785			2.5	191	217	142	172			2.5	478	503	250	283			2.5	395	402	168	200			2.5	789	834	395	477			1	81	93	0.768595	2.5	568	603	0.951104		0.72	0.661157		3.48	0.92562
	2.6	1362	1402	716	801			2.6	192	218	145	176			2.6	478	504	257	291			2.6	397	404	172	205			2.6	792	838	401	485			1.04	82	94	0.77686	2.6	570	605	0.954259		0.76	0.677686		3.6	0.974763
	2.7	1363	1406	730	817			2.7	193	219	147	179			2.7	479	505	266	304			2.7	397	405	178	211			2.7	797	843	405	489			1.08	82	94	0.77686	2.7	575	611	0.963722		0.8	0.694215		3.76	0.942149
	2.8	1366	1409	741	828			2.8	194	221	149	181			2.8	480	506	272	310			2.8	397	405	180	213			2.8	798	846	414	501			1.12	83	95	0.785124	2.8	575	611	0.963722		0.8	0.700315		3.9	0.979495
	2.9	1371	1414	755	846			2.9	196	223	149	181			2.9	483	509	275	313			2.9	397	405	185	219			2.9	800	848	426	514			1.16	84	96	0.793388	2.9	576	612	0.9653		0.84	0.710744		4.04	0.950413
	3	1372	1415	772	868			3	196	223	151	183			3	484	510	277	315			3	398	406	188	222			3	802	851	431	522			1.2	84	96	0.793388	3	576	612	0.9653		0.88	0.727273		4.2	0.950413
	3.1	1372	1415	790	892			3.1	197	225	152	184			3.1	486	513	282	320			3.1	398	406	192	227			3.1	806	855	434	527			1.24	84	96	0.793388	3.1	578	614	0.968454		0.9	0.750789		4.32	0.958678
	3.2	1373	1416	807	912			3.2	197	226	153	186			3.2	486	513	283	321			3.2	398	406	193	229			3.2	810	859	444	538			1.28	84	96	0.793388	3.2	578	614	0.968454		0.92	0.727273		4.48	0.958678
	3.3	1373	1416	821	929			3.3	197	226	154	187			3.3	487	514	284	323			3.3	398	406	200	236			3.3	811	861	452	548			1.32	84	98	0.809917	3.3	580	616	0.971609		0.96	0.760331		4.6	0.98265
	3.4	1373	1416	830	941			3.4	198	227	155	189			3.4	488	515	290	331			3.4	399	407	202	239			3.4	813	865	461	558			1.36	84	98	0.809917	3.4	580	616	0.971609		1	0.768595		4.76	0.966942
	3.5	1376	1419	842	955			3.5	199	228	156	191			3.5	489	516	291	333			3.5	399	407	212	249			3.5	813	867	468	567			1.4	84	98	0.809917	3.5	582	618	0.974763		1	0.780757		4.9	0.984227
	3.6	1377	1420	855	971			3.6	199	228	156	191			3.6	494	521	295	338			3.6	399	407	214	251			3.6	815	870	476	575			1.44	84	98	0.809917	3.6	582	618	0.974763		1.04	0.77686		5.04	0.966942
	3.7	1377	1420	865	984			3.7	200	230	157	192			3.7	494	521	301	345			3.7	399	407	217	254			3.7	817	873	485	587			1.48	84	99	0.818182	3.7	583	619	0.976341		1.08	0.77686		5.2	0.975207
	3.8	1377	1420	873	994			3.8	200	231	158	195			3.8	497	524	308	353			3.8	400	408	221	258			3.8	819	875	491	598			1.52	84	99	0.818182	3.8	584	620	0.977918		1.1	0.804416		5.32	0.975207
	3.9	1377	1420	883	1008			3.9	200	232	159	196			3.9	500	527	311	356			3.9	400	408	223	262			3.9	819	876	503	613			1.56	84	99	0.818182	3.9	585	621	0.979495		1.12	0.785124		5.48	0.975207
	4	1379	1422	893	1021			4	200	232	160	198			4	501	528	318	363			4	400	408	224	263			4	821	881	504	615			1.6	85	100	0.826446	4	585	621	0.979495		1.16	0.793388		5.6	0.985804
	4.1	1379	1422	905	1033			4.1	201	233	161	200			4.1	501	528	322	367			4.1	400	408	225	264			4.1	821	881	511	624			1.64	85	100	0.826446	4.1	585	621	0.979495		1.2	0.793388		5.76	0.975207
	4.2	1380	1423	914	1043			4.2	201	233	162	201			4.2	501	528	324	369			4.2	400	408	228	267			4.2	824	885	513	626			1.68	85	100	0.826446	4.2	585	621	0.979495		1.2	0.824921		5.9	0.987382
	4.3	1382	1425	923	1055			4.3	202	235	163	203			4.3	501	528	327	372			4.3	400	408	229	270			4.3	825	887	517	632			1.72	86	101	0.834711	4.3	586	622	0.981073		1.24	0.793388		6.04	0.983471
	4.4	1382	1425	931	1063			4.4	202	235	163	203			4.4	501	528	333	379			4.4	401	409	231	272			4.4	828	890	524	644			1.76	87	102	0.842975	4.4	586	622	0.981073		1.28	0.793388		6.2	0.983471
	4.5	1384	1427	939	1075			4.5	203	237	166	206			4.5	501	528	335	382			4.5	401	410	234	276			4.5	828	890	532	652			1.8	87	102	0.842975	4.5	587	623	0.98265		1.3	0.845426		6.32	0.983471
	4.6	1384	1427	946	1082			4.6	203	237	166	206			4.6	502	529	337	386			4.6	402	411	240	282			4.6	829	891	535	656			1.84	88	103	0.85124	4.6	587	623	0.98265		1.32	0.809917		6.48	0.991736
	4.7	1385	1428	955	1092			4.7	203	237	167	209			4.7	502	530	339	389			4.7	402	411	241	284			4.7	830	892	540	662			1.88	88	103	0.85124	4.7	587	623	0.98265		1.36	0.809917		6.6	0.992114
	4.8	1387	1430	967	1108			4.8	204	238	170	212			4.8	502	530	342	392			4.8	402	411	242	286			4.8	832	895	546	668			1.92	88	104	0.859504	4.8	588	624	0.984227		1.4	0.809917		6.76	0.991736
	4.9	1388	1431	980	1125			4.9	204	238	171	213			4.9	502	530	343	393			4.9	402	411	244	288			4.9	832	895	547	669			1.96	89	105	0.867769	4.9	588	624	0.984227		1.4	0.864353		6.9	0.992114
	5	1389	1432	987	1134			5	204	239	172	214			5	502	530	344	394			5	403	412	247	291			5	832	896	551	676			2	89	105	0.867769	5	588	624	0.984227		1.44	0.809917		7.04	0.991736
	5.1	1390	1433	997	1145			5.1	204	239	173	215			5.1	502	530	347	397			5.1	403	412	252	298			5.1	833	897	555	681			2.04	89	106	0.876033	5.1	588	624	0.984227		1.48	0.818182		7.2	0.991736
	5.2	1390	1433	1002	1152			5.2	205	240	176	219			5.2	502	530	350	400			5.2	403	412	255	301			5.2	835	901	564	692			2.08	89	106	0.876033	5.2	588	624	0.984227		1.5	0.876972		7.32	0.991736
	5.3	1392	1435	1008	1158			5.3	205	241	177	220			5.3	502	530	354	404			5.3	403	412	255	301			5.3	836	902	567	695			2.12	89	106	0.876033	5.3	589	625	0.985804		1.52	0.818182		7.48	1
	5.4	1392	1436	1014	1167			5.4	205	241	177	220			5.4	502	530	356	406			5.4	403	412	258	304			5.4	836	902	575	704			2.16	90	108	0.892562	5.4	589	625	0.985804		1.56	0.818182		7.6	0.995268
	5.5	1392	1436	1022	1177			5.5	205	241	177	220			5.5	502	530	357	408			5.5	403	412	260	306			5.5	837	904	580	709			2.2	90	108	0.892562	5.5	589	625	0.985804		1.6	0.826446		7.76	1
	5.6	1392	1436	1028	1185			5.6	205	241	179	223			5.6	502	530	360	412			5.6	403	412	262	308			5.6	837	904	585	714			2.24	90	108	0.892562	5.6	589	625	0.985804		1.6	0.892744		7.9	0.996845
	5.7	1392	1436	1035	1194			5.7	205	241	179	224			5.7	502	530	366	418			5.7	403	412	264	310			5.7	837	904	588	717			2.28	90	108	0.892562	5.7	589	625	0.985804		1.64	0.826446		8.04	1
	5.8	1392	1437	1044	1206			5.8	205	241	180	227			5.8	504	532	368	420			5.8	403	412	268	314			5.8	839	906	600	731			2.32	90	108	0.892562	5.8	589	626	0.987382		1.68	0.826446		8.2	1
	5.9	1394	1439	1051	1215			5.9	205	241	181	230			5.9	505	534	372	426			5.9	403	412	272	319			5.9	840	909	601	732			2.36	90	108	0.892562	5.9	589	626	0.987382		1.7	0.897476		8.32	1
	6	1394	1439	1055	1222			6	205	241	182	232			6	506	535	376	431			6	403	413	274	323			6	840	909	604	735			2.4	90	108	0.892562	6	589	627	0.988959		1.72	0.834711		8.48	1
	6.1	1394	1439	1059	1228			6.1	205	242	184	235			6.1	506	535	379	435			6.1	403	413	274	323			6.1	841	910	610	741			2.44	90	108	0.892562	6.1	589	627	0.988959		1.76	0.842975		8.6	0.998423
	6.2	1394	1439	1065	1235			6.2	205	242	184	235			6.2	507	536	384	441			6.2	403	413	278	327			6.2	842	911	612	744			2.48	90	108	0.892562	6.2	589	627	0.988959		1.8	0.842975		8.76	1
	6.3	1394	1439	1070	1240			6.3	205	242	186	237			6.3	507	536	387	445			6.3	403	414	278	327			6.3	842	911	617	750			2.52	90	108	0.892562	6.3	589	627	0.988959		1.8	0.90694		8.9	0.998423
	6.4	1394	1439	1077	1248			6.4	205	243	186	237			6.4	507	536	389	449			6.4	403	414	281	330			6.4	842	911	622	755			2.56	90	108	0.892562	6.4	589	627	0.988959		1.84	0.85124		9.1	0.998423
	6.5	1394	1439	1084	1257			6.5	205	243	187	238			6.5	507	536	390	452			6.5	403	414	281	332			6.5	843	912	623	756			2.6	91	109	0.900826	6.5	590	628	0.990536		1.88	0.85124		9.6	0.998423
	6.6	1395	1440	1091	1268			6.6	205	243	187	238			6.6	507	536	393	459			6.6	403	415	283	334			6.6	843	912	624	759			2.64	91	109	0.900826	6.6	590	629	0.992114		1.9	0.913249
	6.7	1395	1440	1095	1272			6.7	205	243	189	240			6.7	507	536	396	463			6.7	403	415	283	335			6.7	844	913	629	764			2.68	91	109	0.900826	6.7	590	629	0.992114		1.92	0.859504
	6.8	1395	1441	1099	1277			6.8	205	243	189	240			6.8	507	536	398	465			6.8	403	415	283	335			6.8	844	913	633	769			2.72	91	109	0.900826	6.8	590	629	0.992114		1.96	0.867769
	6.9	1395	1441	1103	1282			6.9	205	244	189	240			6.9	507	536	401	468			6.9	403	415	284	336			6.9	844	913	638	776			2.76	92	110	0.909091	6.9	590	629	0.992114		2	0.867769
	7	1395	1441	1111	1292			7	205	244	189	240			7	508	537	405	472			7	403	415	286	339			7	844	913	641	779			2.8	92	110	0.909091	7	591	630	0.993691		2	0.92429
	7.1	1395	1441	1114	1296			7.1	205	244	189	240			7.1	508	537	408	475			7.1	403	415	289	342			7.1	844	913	644	782			2.84	92	110	0.909091	7.1	591	630	0.993691		2.04	0.876033
	7.2	1395	1441	1117	1301			7.2	205	244	189	240			7.2	508	537	411	479			7.2	403	415	294	348			7.2	844	913	648	786			2.88	93	111	0.917355	7.2	592	631	0.995268		2.08	0.876033
	7.3	1395	1442	1120	1305			7.3	205	244	189	241			7.3	508	538	415	483			7.3	403	415	294	348			7.3	844	913	651	790			2.92	93	111	0.917355	7.3	592	631	0.995268		2.1	0.929022
	7.4	1395	1442	1125	1312			7.4	205	244	190	242			7.4	508	538	417	485			7.4	403	415	296	351			7.4	844	914	655	796			2.96	93	111	0.917355	7.4	592	631	0.995268		2.12	0.876033
	7.5	1395	1442	1129	1318			7.5	205	244	192	244			7.5	508	538	418	486			7.5	403	415	299	356			7.5	844	914	658	799			3	93	111	0.917355	7.5	592	631	0.995268		2.16	0.892562
	7.6	1395	1442	1136	1326			7.6	205	244	193	245			7.6	508	539	420	488			7.6	403	415	306	363			7.6	844	914	661	804			3.04	93	111	0.917355	7.6	592	631	0.995268		2.2	0.892562
	7.7	1396	1443	1138	1330			7.7	205	244	193	246			7.7	508	539	423	491			7.7	403	415	309	366			7.7	844	914	663	807			3.08	93	111	0.917355	7.7	592	631	0.995268		2.2	0.935331
	7.8	1396	1443	1140	1333			7.8	205	245	193	246			7.8	508	539	424	492			7.8	403	415	310	367			7.8	844	915	667	812			3.12	93	111	0.917355	7.8	592	631	0.995268		2.24	0.892562
	7.9	1396	1443	1143	1337			7.9	205	245	194	247			7.9	508	539	425	493			7.9	403	415	311	369			7.9	844	915	669	816			3.16	93	111	0.917355	7.9	593	632	0.996845		2.28	0.892562
	8	1396	1443	1145	1339			8	207	247	194	247			8	508	539	426	495			8	403	415	312	371			8	844	915	674	822			3.2	93	111	0.917355	8	594	633	0.998423		2.3	0.940063
	8.1	1396	1443	1147	1342			8.1	207	249	195	250			8.1	508	539	426	495			8.1	403	415	313	372			8.1	845	916	675	823			3.24	94	112	0.92562	8.1	594	633	0.998423		2.32	0.892562
	8.2	1396	1444	1149	1344			8.2	207	249	196	251			8.2	508	539	428	497			8.2	403	415	314	373			8.2	845	916	679	828			3.28	94	112	0.92562	8.2	594	633	0.998423		2.36	0.892562
	8.3	1396	1444	1153	1349			8.3	207	249	199	255			8.3	508	539	429	498			8.3	403	415	315	374			8.3	845	916	681	831			3.32	94	112	0.92562	8.3	594	633	0.998423		2.4	0.892562
	8.4	1396	1444	1157	1355			8.4	207	249	199	255			8.4	508	539	431	500			8.4	403	415	318	378			8.4	845	916	685	836			3.36	94	112	0.92562	8.4	594	633	0.998423		2.4	0.944795
	8.5	1398	1446	1162	1360			8.5	207	249	199	256			8.5	509	540	432	502			8.5	403	415	319	380			8.5	845	916	686	839			3.4	94	112	0.92562	8.5	594	633	0.998423		2.44	0.892562
	8.6	1398	1446	1167	1366			8.6	207	249	199	256			8.6	509	541	433	503			8.6	403	415	322	383			8.6	846	917	687	841			3.44	94	112	0.92562	8.6	594	633	0.998423		2.48	0.892562
	8.7	1398	1446	1169	1368			8.7	207	250	201	259			8.7	509	541	434	504			8.7	403	415	323	385			8.7	847	918	688	843			3.48	94	112	0.92562	8.7	594	633	0.998423		2.5	0.951104
	8.8	1398	1446	1176	1377			8.8	207	250	201	259			8.8	509	541	437	507			8.8	403	415	323	386			8.8	847	918	689	845			3.52	94	112	0.92562	8.8	594	633	0.998423		2.52	0.892562
	8.9	1398	1446	1178	1381			8.9	207	250	201	259			8.9	509	541	438	508			8.9	403	415	325	388			8.9	847	918	692	848			3.56	94	112	0.92562	8.9	594	633	0.998423		2.56	0.892562
	9	1398	1446	1183	1386			9	207	250	203	262			9	509	541	438	509			9	403	415	325	389			9	847	918	695	851			3.6	95	113	0.933884	9	594	633	0.998423		2.6	0.900826
	9.1	1398	1446	1185	1388			9.1	207	250	203	263			9.1	509	541	440	512			9.1	403	415	326	390			9.1	847	918	696	854			3.64	95	113	0.933884	9.1	594	633	0.998423		2.6	0.954259
	9.2	1398	1446	1188	1391			9.2	208	251	203	263			9.2	509	541	444	516			9.2	403	415	328	392			9.2	847	918	698	857			3.68	95	113	0.933884	9.2	594	633	0.998423		2.64	0.900826
	9.3	1398	1446	1194	1399			9.3	208	252	203	263			9.3	509	541	445	518			9.3	403	415	328	392			9.3	847	918	700	859			3.72	95	113	0.933884	9.3	594	633	0.998423		2.68	0.900826
	9.4	1398	1446	1198	1405			9.4	208	253	203	263			9.4	509	541	445	519			9.4	403	415	328	392			9.4	847	918	701	863			3.76	95	114	0.942149	9.4	594	633	0.998423		2.7	0.963722
	9.5	1398	1446	1202	1409			9.5	208	254	203	264			9.5	509	541	446	520			9.5	403	415	329	393			9.5	847	918	703	865			3.8	95	114	0.942149	9.5	594	633	0.998423		2.72	0.900826
	9.6	1398	1446	1206	1413			9.6	208	254	203	264			9.6	510	542	448	522			9.6	403	415	329	394			9.6	847	918	705	867			3.84	95	114	0.942149	9.6	594	633	0.998423		2.76	0.909091
	9.7	1398	1446	1207	1414			9.7	209	255	205	268			9.7	510	542	449	523			9.7	403	415	331	397			9.7	847	918	706	870			3.88	95	114	0.942149	9.7	595	634	1		2.8	0.909091
	9.8	1398	1446	1210	1417			9.8	209	255	207	270			9.8	510	542	450	525			9.8	403	415	332	398			9.8	847	918	709	873			3.92	95	114	0.942149	9.8	595	634	1		2.8	0.963722
	9.9	1398	1446	1215	1423			9.9	209	255	207	271			9.9	510	542	451	526			9.9	403	415	332	398			9.9	847	918	709	873			3.96	95	114	0.942149	9.9	595	634	1		2.84	0.909091
	10	1398	1446	1217	1426			10	209	255	208	272			10	510	542	452	527			10	403	415	335	402			10	847	918	713	878			4	96	115	0.950413	10	595	634	1		2.88	0.917355
																																				4.04	96	115	0.950413						2.9	0.9653
																																				4.08	96	115	0.950413						2.92	0.917355
																																				4.12	96	115	0.950413						2.96	0.917355
																																				4.16	96	115	0.950413						3	0.917355
																																				4.2	96	115	0.950413						3	0.9653
																																				4.24	96	115	0.950413						3.04	0.917355
																																				4.28	97	116	0.958678						3.08	0.917355
																																				4.32	97	116	0.958678						3.1	0.968454
																																				4.36	97	116	0.958678						3.12	0.917355
																																				4.4	97	116	0.958678						3.16	0.917355
																																				4.44	97	116	0.958678						3.2	0.917355
																																				4.48	97	116	0.958678						3.2	0.968454
																																				4.52	97	116	0.958678						3.24	0.92562
																																				4.56	97	116	0.958678						3.28	0.92562
																																				4.6	97	116	0.958678						3.3	0.971609
																																				4.64	98	117	0.966942						3.32	0.92562
																																				4.68	98	117	0.966942						3.36	0.92562
																																				4.72	98	117	0.966942						3.4	0.92562
																																				4.76	98	117	0.966942						3.4	0.971609
																																				4.8	98	117	0.966942						3.44	0.92562
																																				4.84	98	117	0.966942						3.48	0.92562
																																				4.88	98	117	0.966942						3.5	0.974763
																																				4.92	98	117	0.966942						3.52	0.92562
																																				4.96	98	117	0.966942						3.56	0.92562
																																				5	98	117	0.966942						3.6	0.933884
																																				5.04	98	117	0.966942						3.6	0.974763
																																				5.08	98	117	0.966942						3.64	0.933884
																																				5.12	98	117	0.966942						3.68	0.933884
																																				5.16	98	117	0.966942						3.7	0.976341
																																				5.2	99	118	0.975207						3.72	0.933884
																																				5.24	99	118	0.975207						3.76	0.942149
																																				5.28	99	118	0.975207						3.8	0.942149
																																				5.32	99	118	0.975207						3.8	0.977918
																																				5.36	99	118	0.975207						3.84	0.942149
																																				5.4	99	118	0.975207						3.88	0.942149
																																				5.44	99	118	0.975207						3.9	0.979495
																																				5.48	99	118	0.975207						3.92	0.942149
																																				5.52	99	118	0.975207						3.96	0.942149
																																				5.56	99	118	0.975207						4	0.950413
																																				5.6	99	118	0.975207						4	0.979495
																																				5.64	99	118	0.975207						4.04	0.950413
																																				5.68	99	118	0.975207						4.08	0.950413
																																				5.72	99	118	0.975207						4.1	0.979495
																																				5.76	99	118	0.975207						4.12	0.950413
																																				5.8	100	119	0.983471						4.16	0.950413
																																				5.84	100	119	0.983471						4.2	0.950413
																																				5.88	100	119	0.983471						4.2	0.979495
																																				5.92	100	119	0.983471						4.24	0.950413
																																				5.96	100	119	0.983471						4.28	0.958678
																																				6	100	119	0.983471						4.3	0.981073
																																				6.04	100	119	0.983471						4.32	0.958678
																																				6.08	100	119	0.983471						4.36	0.958678
																																				6.12	100	119	0.983471						4.4	0.958678
																																				6.16	100	119	0.983471						4.4	0.981073
																																				6.2	100	119	0.983471						4.44	0.958678
																																				6.24	100	119	0.983471						4.48	0.958678
																																				6.28	100	119	0.983471						4.5	0.98265
																																				6.32	100	119	0.983471						4.52	0.958678
																																				6.36	100	119	0.983471						4.56	0.958678
																																				6.4	100	119	0.983471						4.6	0.958678
																																				6.44	100	119	0.983471						4.6	0.98265
																																				6.48	100	120	0.991736						4.64	0.966942
																																				6.52	100	120	0.991736						4.68	0.966942
																																				6.56	100	120	0.991736						4.7	0.98265
																																				6.6	100	120	0.991736						4.72	0.966942
																																				6.64	100	120	0.991736						4.76	0.966942
																																				6.68	100	120	0.991736						4.8	0.966942
																																				6.72	100	120	0.991736						4.8	0.984227
																																				6.76	100	120	0.991736						4.84	0.966942
																																				6.8	100	120	0.991736						4.88	0.966942
																																				6.84	100	120	0.991736						4.9	0.984227
																																				6.88	100	120	0.991736						4.92	0.966942
																																				6.92	100	120	0.991736						4.96	0.966942
																																				6.96	100	120	0.991736						5	0.966942
																																				7	100	120	0.991736						5	0.984227
																																				7.04	100	120	0.991736						5.04	0.966942
																																				7.08	100	120	0.991736						5.08	0.966942
																																				7.12	100	120	0.991736						5.1	0.984227
																																				7.16	100	120	0.991736						5.12	0.966942
																																				7.2	100	120	0.991736						5.16	0.966942
																																				7.24	100	120	0.991736						5.2	0.975207
																																				7.28	100	120	0.991736						5.2	0.984227
																																				7.32	100	120	0.991736						5.24	0.975207
																																				7.36	100	121	1						5.28	0.975207
																																				7.4	100	121	1						5.3	0.985804
																																				7.44	100	121	1						5.32	0.975207
																																				7.48	100	121	1						5.36	0.975207
																																				7.52	100	121	1						5.4	0.975207
																																				7.56	100	121	1						5.4	0.985804
																																				7.6	100	121	1						5.44	0.975207
																																				7.64	100	121	1						5.48	0.975207
																																				7.68	100	121	1						5.5	0.985804
																																				7.72	100	121	1						5.52	0.975207
																																				7.76	100	121	1						5.56	0.975207
																																				7.8	100	121	1						5.6	0.975207
																																				7.84	100	121	1						5.6	0.985804
																																				7.88	100	121	1						5.64	0.975207
																																				7.92	100	121	1						5.68	0.975207
																																				7.96	100	121	1						5.7	0.985804
																																				8	100	121	1						5.72	0.975207
																																				8.04	100	121	1						5.76	0.975207
																																				8.08	100	121	1						5.8	0.983471
																																				8.12	100	121	1						5.8	0.987382
																																				8.16	100	121	1						5.84	0.983471
																																				8.2	100	121	1						5.88	0.983471
																																				8.24	100	121	1						5.9	0.987382
																																				8.28	100	121	1						5.92	0.983471
																																				8.32	100	121	1						5.96	0.983471
																																				8.36	100	121	1						6	0.983471
																																				8.4	100	121	1						6	0.988959
																																				8.44	100	121	1						6.04	0.983471
																																				8.48	100	121	1						6.08	0.983471
																																				8.52	100	121	1						6.1	0.988959
																																				8.56	100	121	1						6.12	0.983471
																																				8.6	100	121	1						6.16	0.983471
																																				8.64	100	121	1						6.2	0.983471
																																				8.68	100	121	1						6.2	0.988959
																																				8.72	100	121	1						6.24	0.983471
																																				8.76	100	121	1						6.28	0.983471
																																				8.8	100	121	1						6.3	0.988959
																																				8.84	100	121	1						6.32	0.983471
																																				8.88	100	121	1						6.36	0.983471
																																				8.92	100	121	1						6.4	0.983471
																																				8.96	100	121	1						6.4	0.988959
																																				9	100	121	1						6.44	0.983471
																																													6.48	0.991736
																																													6.5	0.990536
																																													6.52	0.991736
																																													6.56	0.991736
																																													6.6	0.991736
																																													6.6	0.992114
																																													6.64	0.991736
																																													6.68	0.991736
																																													6.7	0.992114
																																													6.72	0.991736
																																													6.76	0.991736
																																													6.8	0.991736
																																													6.8	0.992114
																																													6.84	0.991736
																																													6.88	0.991736
																																													6.9	0.992114
																																													6.92	0.991736
																																													6.96	0.991736
																																													7	0.991736
																																													7	0.993691
																																													7.04	0.991736
																																													7.08	0.991736
																																													7.1	0.993691
																																													7.12	0.991736
																																													7.16	0.991736
																																													7.2	0.991736
																																													7.2	0.995268
																																													7.24	0.991736
																																													7.28	0.991736
																																													7.3	0.995268
																																													7.32	0.991736
																																													7.36	1
																																													7.4	1
																																													7.4	0.995268
																																													7.44	1
																																													7.48	1
																																													7.5	0.995268
																																													7.52	1
																																													7.56	1
																																													7.6	1
																																													7.6	0.995268
																																													7.64	1
																																													7.68	1
																																													7.7	0.995268
																																													7.72	1
																																													7.76	1
																																													7.8	1
																																													7.8	0.995268
																																													7.84	1
																																													7.88	1
																																													7.9	0.996845
																																													7.92	1
																																													7.96	1
																																													8	1
																																													8	0.998423
																																													8.04	1
																																													8.08	1
																																													8.1	0.998423
																																													8.12	1
																																													8.16	1
																																													8.2	1
																																													8.2	0.998423
																																													8.24	1
																																													8.28	1
																																													8.3	0.998423
																																													8.32	1
																																													8.36	1
																																													8.4	1
																																													8.4	0.998423
																																													8.44	1
																																													8.48	1
																																													8.5	0.998423
																																													8.52	1
																																													8.56	1
																																													8.6	1
																																													8.6	0.998423
																																													8.64	1
																																													8.68	1
																																													8.7	0.998423
																																													8.72	1
																																													8.76	1
																																													8.8	1
																																													8.8	0.998423
																																													8.84	1
																																													8.88	1
																																													8.9	0.998423
																																													8.92	1
																																													8.96	1
																																													9	1
																																													9	0.998423
																																													9.1	0.998423
																																													9.2	0.998423
																																													9.3	0.998423
																																													9.4	0.998423
																																													9.5	0.998423
																																													9.6	0.998423
																																													9.7	1
																																													9.8	1
																																													9.9	1
																																													10	1

## Sheet: avgFRET
time (min)	washout	washout (avg, past 10 min)	washout (avg, edit)	buffer		Time (min)	washout, 30s	buffer, 30s
0			0.26097			0.000665	0.31483
0.000665			0.34111			0.013965	0.30758
0.067165			0.42858			0.027265	0.29478
0.13366			0.45467			0.040565	0.32149
0.20017			0.4217			0.053865	0.40595
0.26667			0.46698			0.067165	0.40202
0.31986			0.46188			0.080465	0.38104
0.38636			0.44573			0.093765	0.4777
0.45287			0.45445			0.10706	0.48973
0.7			0.40652			0.12037	0.40409
1.9			0.5558			0.13366	0.41691
4.5181			0.61408			0.14696	0.49404
9.5383			0.65606			0.16026	0.46148
14.525			0.61006			0.17357	0.46918
19.545			0.66866			0.18687	0.49661
24.565			0.58811			0.20017	0.38978
32			0.73			0.21347	0.37092
0				0.2		0.22677	0.42728
0.00011833				0.54166		0.24006	0.41897
0.013542				0.64166		0.25337	0.46697
0.027047				0.66728		0.26667	0.45627
0.040362				0.66327		0.27997	0.47299
0.060114				0.73459		0.29327	0.49285
0.0736				0.71732		0.30656	0.49678
0.087156				0.76222		0.31986	0.483
0.10675				0.69385		0.33316	0.51018
0.12006				0.72275		0.34646	0.45711
0.13357				0.72476		0.35976	0.46561
0.14688				0.75963		0.37306	0.38664
0.1668				0.75692		0.38636	0.46874
0.18065				0.67989		0.39966	0.41427
0.19635				0.70889		0.41296	0.43462
0.21327				0.71078		0.42627	0.45808
0.22659				0.73458		0.43957	0.45588
0.24017				0.73432		0.45287	0.44278
0.25395				0.68522		0.46617	0.54592
0.27333				0.76791		0.47947	0.4584
0.28865				0.73398		0.49277	0.46493
0.30288				0.75946		0		0.2
0.31979				0.62047		0.00011833		0.54166
0.3331				0.71173		0.013542		0.64166
0.34978				0.73437		0.027047		0.66728
0.36309				0.74517		0.040362		0.66327
0.37985				0.78563		0.060114		0.73459
0.39608				0.74947		0.0736		0.71732
0.41289				0.72602		0.087156		0.76222
0.4265				0.73442		0.10675		0.69385
0.43982				0.77465		0.12006		0.72275
0.45866				0.75661		0.13357		0.72476
0.47198				0.76694		0.14688		0.75963
0.48637				0.71932		0.1668		0.75692
0.50466				0.6659		0.18065		0.67989
0.51971				0.79838		0.19635		0.70889
0	0.26097					0.21327		0.71078
0.000665	0.31483					0.22659		0.73458
0.013965	0.30758					0.24017		0.73432
0.027265	0.29478					0.25395		0.68522
0.040565	0.32149					0.27333		0.76791
0.053865	0.40595					0.28865		0.73398
0.067165	0.40202					0.30288		0.75946
0.080465	0.38104					0.31979		0.62047
0.093765	0.4777					0.3331		0.71173
0.10706	0.48973					0.34978		0.73437
0.12037	0.40409					0.36309		0.74517
0.13366	0.41691					0.37985		0.78563
0.14696	0.49404					0.39608		0.74947
0.16026	0.46148					0.41289		0.72602
0.17357	0.46918					0.4265		0.73442
0.18687	0.49661					0.43982		0.77465
0.20017	0.38978					0.45866		0.75661
0.21347	0.37092					0.47198		0.76694
0.22677	0.42728					0.48637		0.71932
0.24006	0.41897					0.50466		0.6659
0.25337	0.46697					0.51971		0.79838
0.26667	0.45627
0.27997	0.47299
0.29327	0.49285
0.3	0.4
0.30656	0.49678
0.31986	0.483
0.33316	0.51018
0.34646	0.45711
0.35976	0.46561
0.37306	0.38664
0.38636	0.46874
0.39966	0.41427
0.41296	0.43462
0.42627	0.45808
0.43957	0.45588
0.45287	0.44278
0.46617	0.54592
0.47947	0.4584
0.49277	0.46493
0.5	0.47469
0.7	0.34
0.93333	0.35385
1.4	0.35
1.506	0.60528
1.7	0.4
1.9	0.39
2.0081	0.4605
2.3833	0.63859
2.8833	0.65199
3.5141	0.59164
4.5181	0.60209
5.5222	0.62075
6.5262	0.60027
7.5302	0.66563
8.5343	0.59745
9.5383	0.59829
10.542	0.72165
11.546	0.62589
12.517	0.70905
13.521	0.67638
14.525	0.60509
15.529	0.5681
16.533	0.57413
17.537	0.57496
18.541	0.56771
19.545	0.77037
20.549	0.67752
21.553	0.66133
22.557	0.71995
23.561	0.62254
24.565	0.56025
25.569	0.57976
26.573	0.62433
32	0.73
0		0.26097
0.000665		0.31483
0.013965		0.30758
0.027265		0.29478
0.040565		0.32149
0.053865		0.40595
0.067165		0.40202
0.080465		0.38104
0.093765		0.4777
0.10706		0.48973
0.12037		0.40409
0.13366		0.41691
0.14696		0.49404
0.16026		0.46148
0.17357		0.46918
0.18687		0.49661
0.20017		0.38978
0.21347		0.37092
0.22677		0.42728
0.24006		0.41897
0.25337		0.46697
0.26667		0.45627
0.27997		0.47299
0.29327		0.49285
0.3		0.4
0.30656		0.49678
0.31986		0.483
0.33316		0.51018
0.34646		0.45711
0.35976		0.46561
0.37306		0.38664
0.38636		0.46874
0.39966		0.41427
0.41296		0.43462
0.42627		0.45808
0.43957		0.45588
0.45287		0.44278
0.46617		0.54592
0.47947		0.4584
0.49277		0.46493
0.5		0.47469
0.7		0.34
0.93333		0.35385
1.4		0.35
1.506		0.60528
1.7		0.4
1.9		0.39
2.0081		0.4605
2.3833		0.63859
2.8833		0.65199
3.5141		0.59164
4.5181		0.60209
5.5222		0.62075
6.5262		0.60027
7.5302		0.66563
8.5343		0.59745
9.5383		0.65606
14.525		0.61006
19.545		0.66866
24.565		0.58811
32		0.73
